# Supplementary material for: Global transcriptional responses of Pseudomonas syringae DC3000 to changes in iron bioavailability in vitro
Source: BMC Microbiol. 2008 Dec 2;8:209. doi: 10.1186/1471-2180-8-209 (PMC2613906; doi:10.1186/1471-2180-8-209)
Supplement: Additional file 1 — Tables of differentially regulated genes. This Excel file contains tables of all differentially regulated genes identified with different p value cut-offs. Excel table of genes in the correct order from the pair-wise average linkage with un-centered correlation distance (Figure 5A) and the pair-wise average linkage with absolute un-centered correlation distance (Figure 5B). [file 1471-2180-8-209-S1.xls]

## Sheet: P 0.05
Supplemental Table 1: Differentially regulated genes identified at a p value less than or equal to 0.05 using a GCRMA/FDR analyses. Columns D through K correspond to comparisons between different time points/conditions as described in Figure 3. All fold changes are reported in log2.
locus_tag	replicon	a/b-	a/c-	a/b+	a/c+	b-/c-	b-/b+	c-/c+	b+/c+	name	annotation	notes
PSPTO0003	NC_004578.1	NA	0.843121	NA	0.653621	NA	NA	NA	NA	recF	recombination protein F	Required for DNA replication; binds preferentially to single-stranded, linear DNA
PSPTO0005	NC_004578.1	NA	NA	NA	0.505242	NA	NA	NA	NA		type I restriction-modification system, M subunit, putative
PSPTO0022	NC_004578.1	NA	NA	NA	-0.935258	NA	NA	-1.00408	-0.836587		DNA-binding protein	identified by match to PFAM protein family HMM PF01381
PSPTO0023	NC_004578.1	NA	NA	NA	-0.951915	NA	NA	NA	NA		hypothetical protein	identified by Glimmer2; putative
PSPTO0044	NC_004578.1	NA	NA	-1.10489	-1.25709	NA	NA	-2.56979	NA	hopK1	type III effector HopK1	previously known as HopPtoK (PMID 12032338; Petnicki-Ocwieja et al, 2002) and HolPtoAB (PMID 11872842; Guttman et al, 2002); similar to GP:1008894; identified by sequence similarity; putative
PSPTO0061	NC_004578.1	NA	NA	NA	-1.56498	NA	NA	-1.83716	NA	hopY1	type III effector HopY1	Previously known as HolPtoY (PMID 11872842; Guttman et al, 2002) and ORF11 (PMID 11854524; Fouts et al, 2002).; similar to GP:19071534; identified by sequence similarity; putative
PSPTO0062	NC_004578.1	-5.93237	NA	-6.21523	NA	NA	NA	NA	4.6206		citrate transporter
PSPTO0064	NC_004578.1	NA	NA	NA	-0.448033	NA	NA	NA	NA		hypothetical protein	identified by match to PFAM protein family HMM PF04073
PSPTO0067	NC_004578.1	NA	NA	3.84136	3.91	NA	NA	5.24319	NA	tonB-1	tonB protein	similar to GP:14595286, and GP:14595286; identified by sequence similarity; putative
PSPTO0068	NC_004578.1	NA	NA	4.65457	4.69283	NA	NA	6.47241	NA	exbD-1	TonB system transport protein ExbD	similar to SP:Q05606, GB:X60188, SP:P27361, SP:P28482, PID:1335009, PID:186696, and PID:31221; identified by sequence similarity; putative
PSPTO0069	NC_004578.1	NA	NA	7.1373	6.959	NA	7.46069	8.88155	NA	exbB-1	TonB system transport protein ExbB	similar to GP:14595284; identified by sequence similarity; putative
PSPTO0072	NC_004578.1	NA	0.295142	NA	NA	NA	NA	NA	NA		endoribonuclease L-PSP, putative	similar to GB:L19158, GB:D26443, GB:U03504, GB:Z31713, SP:P43003, PID:487339, PID:607113, PID:825504, and PID:825663; identified by sequence similarity; putative
PSPTO0073	NC_004578.1	NA	NA	NA	NA	NA	NA	-0.214474	NA	spoT	guanosine-3,5-bis(diphosphate) 3-pyrophosphohydrolase	similar to GP:9951657, and SP:P17580; identified by sequence similarity; putative
PSPTO0075	NC_004578.1	NA	1.10531	NA	NA	NA	NA	-1.31992	NA	gmk	guanylate kinase	Essential for recycling GMP and indirectly, cGMP
PSPTO0087	NC_004578.1	NA	NA	NA	-0.369187	NA	NA	NA	-0.678637		bacterial extracellular solute-binding protein, family 5	identified by match to PFAM protein family HMM PF00496
PSPTO0092	NC_004578.1	NA	NA	NA	NA	NA	NA	NA	-0.695634		aldehyde dehydrogenase family protein	similar to SP:P23883, GB:M11147, GB:M10119, GB:M12938, GB:X03742, GB:X03743, SP:P02792, PID:1340145, PID:1340146, PID:182514, PID:182516, PID:182518, PID:2230869, and PID:28519; identified by sequence similarity; putative
PSPTO0101	NC_004578.1	NA	NA	NA	-0.963287	NA	NA	NA	NA	dadA	D-amino acid dehydrogenase small subunit	catalyzes the oxidative deamination of D-amino acids
PSPTO0110	NC_004578.1	NA	NA	NA	-1.21898	NA	NA	NA	NA		metallo-beta-lactamase superfamily protein	similar to GP:12721862; identified by sequence similarity; putative
PSPTO0113	NC_004578.1	NA	0.497216	NA	NA	NA	NA	NA	NA	rep	ATP-dependent DNA helicase Rep	similar to SP:P09980; identified by sequence similarity; putative
PSPTO0125	NC_004578.1	NA	NA	NA	NA	NA	NA	-1.52962	NA	argH	argininosuccinate lyase	catalyzes the formation of arginine from (N-L-arginino)succinate
PSPTO0134	NC_004578.1	NA	NA	NA	-0.37274	NA	NA	NA	-0.63841	algQ	transcriptional regulator AlgQ
PSPTO0136	NC_004578.1	NA	-0.428994	NA	NA	NA	NA	NA	-0.225954		alginate regulatory protein AlgR3
PSPTO0144	NC_004578.1	NA	NA	NA	-0.462536	NA	NA	NA	NA	prlC	oligopeptidase A	similar to SP:P27298; identified by sequence similarity; putative
PSPTO0152	NC_004578.1	NA	NA	NA	NA	NA	NA	NA	1.1991	osmC	osmotically inducible protein	similar to SP:P23929, GB:M16447, GB:X04882, SP:P09417, PID:181553, and PID:30819; identified by sequence similarity; putative
PSPTO0154	NC_004578.1	NA	NA	-0.656779	NA	NA	NA	NA	0.823498		hypothetical protein	similar to GP:9945860; identified by sequence similarity; putative
PSPTO0156	NC_004578.1	NA	NA	-0.458426	0.738508	NA	NA	NA	1.19693		hypothetical protein	similar to GP:15978663; identified by sequence similarity; putative
PSPTO0165	NC_004578.1	NA	NA	NA	-0.601723	NA	NA	-0.875973	NA		sulfatase family protein	identified by match to PFAM protein family HMM PF00884
PSPTO0167	NC_004578.1	NA	NA	NA	NA	NA	NA	NA	-0.554266		hypothetical protein	identified by Glimmer2; putative
PSPTO0203	NC_004578.1	NA	-1.31709	NA	NA	NA	NA	NA	NA		cysteine synthase	similar to GP:12082815, and SP:P37887; identified by sequence similarity; putative
PSPTO0206	NC_004578.1	NA	-0.862528	NA	-0.698857	NA	NA	NA	-0.857731		hypothetical protein	identified by Glimmer2; putative
PSPTO0208	NC_004578.1	NA	0.699375	NA	0.618533	NA	NA	NA	NA		hypothetical protein	identified by Glimmer2; putative
PSPTO0210	NC_004578.1	NA	NA	NA	0.85864	NA	NA	NA	NA		hypothetical protein	identified by match to TIGR protein family HMM TIGR00950
PSPTO0211	NC_004578.1	NA	NA	NA	0.972467	NA	NA	NA	NA	iucD	L-lysine 6-monooxygenase	similar to SP:P11295; identified by sequence similarity; putative
PSPTO0217	NC_004578.1	NA	NA	NA	NA	NA	NA	NA	-0.478003	glnK	nitrogen regulatory protein P-II	similar to GP:2735324; identified by sequence similarity; putative
PSPTO0219	NC_004578.1	NA	0.895575	NA	0.82021	NA	NA	NA	1.31249		hypothetical protein	identified by match to TIGR protein family HMM TIGR00149
PSPTO0220	NC_004578.1	NA	0.644165	NA	0.781136	NA	NA	NA	0.878349		hypothetical protein	identified by Glimmer2; putative
PSPTO0231	NC_004578.1	NA	-0.837421	NA	-0.807538	NA	NA	NA	-0.969471		hypothetical protein
PSPTO0239	NC_004578.1	NA	0.54842	NA	NA	NA	NA	NA	NA	pckA	phosphoenolpyruvate carboxykinase	PEP carboxykinase; PEP carboxylase; PEPCK; catalyzes the phosphorylation and decarboxylation of oxaloacetate to form phosphoenolpyruvate using ATP
PSPTO0279	NC_004578.1	NA	NA	NA	1.13722	NA	NA	NA	NA		hypothetical protein	similar to GP:19915183; identified by sequence similarity; putative
PSPTO0283	NC_004578.1	NA	3.75692	NA	2.33856	NA	NA	NA	2.3986		hypothetical protein	identified by Glimmer2; putative
PSPTO0307	NC_004578.1	NA	NA	NA	2.64447	NA	NA	NA	2.72138		hypothetical protein	similar to SP:P33159, GB:X68014, and PID:40807; identified by sequence similarity; putative
PSPTO0308	NC_004578.1	NA	NA	NA	1.0803	NA	NA	NA	NA	sbp	sulfate-binding protein	similar to SP:P06997, GB:M25322, GB:M60218, GB:M60219, GB:M60222, GB:M60223, GB:M60224, GB:M60225, GB:M60226, GB:M60227, GB:M60228, GB:M60229, GB:M60230, GB:M60231, GB:M60232, GB:M60233, GB:M60234, GB:M60235, SP:P16109, PID:183389, and PID:183391; identified by sequence similarity; putative
PSPTO0309	NC_004578.1	NA	NA	NA	1.26234	NA	NA	NA	1.36324	cysT	sulfate ABC transporter, permease protein CysT
PSPTO0314	NC_004578.1	NA	NA	3.80277	2.45708	NA	4.11759	3.20815	NA		iron ABC transporter, periplasmic iron-binding protein
PSPTO0316	NC_004578.1	NA	NA	NA	NA	NA	NA	-0.235356	NA	gcvT-1	aminomethyltransferase	catalyzes the formation of dihydrolipoylprotein from S-aminomethyldihydrolipoprotein in the glycine cleavage system
PSPTO0322	NC_004578.1	NA	0.559397	NA	NA	NA	NA	-0.545031	NA		adenylate cyclase	identified by match to PFAM protein family HMM PF01928
PSPTO0325	NC_004578.1	NA	0.276271	NA	NA	NA	NA	NA	NA	gshA	glutamate--cysteine ligase	Involved in the first step of glutathione biosynthesis
PSPTO0328	NC_004578.1	NA	NA	NA	-0.848594	NA	NA	NA	-0.676925	ompR	DNA-binding response regulator OmpR
PSPTO0330	NC_004578.1	-1.43051	NA	-1.53788	1.19139	NA	NA	NA	2.72928		hypothetical protein	similar to SP:Q9HT89; identified by sequence similarity; putative
PSPTO0351	NC_004578.1	NA	NA	NA	-0.934102	NA	NA	NA	-1.30726		oxidoreductase, aldo keto reductase family	similar to SP:Q46851, GB:M59829, SP:P34931, SP:P48741, and PID:188492; identified by sequence similarity; putative
PSPTO0359	NC_004578.1	NA	-0.356776	NA	NA	NA	NA	NA	NA	glnA-1	glutamine synthetase, type I	identified by match to TIGR protein family HMM TIGR01692
PSPTO0361	NC_004578.1	NA	NA	NA	NA	NA	NA	NA	0.305148	typA	GTP-binding protein TypA	identified by match to PFAM protein family HMM PF03144
PSPTO0371	NC_004578.1	NA	NA	NA	-0.733963	NA	NA	-1.17931	-0.40516	iaaL	indoleacetate-lysine ligase	similar to SP:P18204, GB:J04031, SP:P11586, and PID:307178; identified by sequence similarity; putative
PSPTO0383	NC_004578.1	NA	NA	NA	0.59586	NA	NA	1.15261	NA	metK	S-adenosylmethionine synthetase	methionine adenosyltransferase; catalyzes the formation of S-adenosylmethionine from methionine and ATP
PSPTO0386	NC_004578.1	NA	0.642277	NA	NA	NA	NA	NA	NA	epd	glyceraldehyde-3-phosphate dehydrogenase	catalyzes the formation of 3-phospho-D-glyceroyl phosphate from D-glyceraldehyde 3-phosphate
PSPTO0389	NC_004578.1	NA	0.906614	NA	NA	NA	NA	NA	NA		lipoprotein, putative
PSPTO0420	NC_004578.1	NA	NA	NA	-0.511693	NA	NA	NA	NA		rhodanese-like domain protein	similar to GP:2661707; identified by sequence similarity; putative
PSPTO0425	NC_004578.1	NA	NA	1.10214	0.82966	NA	NA	NA	NA		hypothetical protein	similar to SP:P22539, GB:M60111, GB:X59593, PID:147848, PID:396397, PID:42975, GB:U00096, and PID:1790497; identified by sequence similarity; putative
PSPTO0426	NC_004578.1	NA	NA	1.06701	0.859924	NA	1.09602	NA	NA		peptidase, M16 family	similar to GP:9946224; identified by sequence similarity; putative
PSPTO0430	NC_004578.1	NA	NA	NA	-0.194794	NA	NA	NA	NA	rpoH	RNA polymerase sigma factor	Binds with the catalytic core of RNA polymerase to produce the holoenzyme
PSPTO0433	NC_004578.1	NA	0.866384	NA	0.502852	NA	NA	NA	0.509312	thiS	sulfur carrier protein ThiS	with ThiF, ThiG, and ThiO catalyzes the formation of the thiazole moiety of thiamine pyrophosphate
PSPTO0434	NC_004578.1	NA	0.609988	NA	NA	NA	NA	NA	NA	thiG	thiazole synthase	Catalyzes the formation of thiazole from glycine imine, 1-deoxy-D-xylulose-5-phosphate and ThiS-thiocarboxylate
PSPTO0441	NC_004578.1	NA	NA	NA	0.171442	NA	NA	NA	NA	badH	betaine aldehyde dehydrogenase
PSPTO0448	NC_004578.1	NA	NA	NA	NA	NA	NA	NA	-0.981522		glutathione S-transferase, putative	similar to SP:P32105; identified by sequence similarity; putative
PSPTO0455	NC_004578.1	NA	NA	NA	-0.703409	NA	NA	NA	-0.813928	fdhA-1	glutathione-independent formaldehyde dehydrogenase	similar to SP:P46154, GB:X64318, GB:U26173, GB:S79880, PID:1237118, and PID:30956; identified by sequence similarity; putative
PSPTO0499	NC_004578.1	NA	NA	NA	-0.65536	NA	NA	NA	-1.23299		hypothetical protein	similar to GP:9946369, and GP:9946369; identified by sequence similarity; putative
PSPTO0503	NC_004578.1	NA	NA	-1.10267	-1.8144	NA	NA	-2.09601	-0.711723	shcF	type III chaperone protein ShcF
PSPTO0509	NC_004578.1	NA	0.635072	NA	NA	NA	NA	NA	NA	pqqE	pyrroloquinoline quinone biosynthesis protein PqqE
PSPTO0524	NC_004578.1	NA	1.03376	-1.9139	-1.6917	NA	-2.43425	-2.72547	NA		peptidase, M20 M25 M40 family	identified by match to PFAM protein family HMM PF01546
PSPTO0539	NC_004578.1	NA	0.588388	NA	0.381959	NA	NA	NA	NA	rpsU	30S ribosomal protein S21	Interacts with residues in the 16S gene, protecting the stem-loop structure
PSPTO0545	NC_004578.1	NA	NA	NA	-1.96604	NA	NA	NA	-2.60423		SpoVR like family protein	identified by match to PFAM protein family HMM PF04293
PSPTO0546	NC_004578.1	NA	-1.70605	NA	-1.15606	NA	NA	NA	-1.51255		hypothetical protein	identified by match to PFAM protein family HMM PF04285
PSPTO0547	NC_004578.1	NA	-1.23818	NA	-0.889579	NA	NA	NA	-1.11478		hypothetical protein	similar to SP:P77391; identified by sequence similarity; putative
PSPTO0549	NC_004578.1	NA	0.538863	NA	0.714452	NA	NA	NA	NA	apaH	diadenosinetetraphosphatase	Catalyzes the hydrolysis of P1,P4-bis(5 -adenosyl) tetraphosphate
PSPTO0550	NC_004578.1	NA	1.11334	NA	NA	NA	NA	NA	NA	apaG	hypothetical protein
PSPTO0551	NC_004578.1	NA	1.02239	NA	0.533309	NA	NA	NA	NA	ksgA	dimethyladenosine transferase	Catalyzes the transfer of a total of four methyl groups from S-adenosyl-l-methionine (S-AdoMet) to two adjacent adenosine bases in 16S rRNA
PSPTO0552	NC_004578.1	NA	NA	NA	0.654005	NA	NA	NA	NA	pdxA	4-hydroxythreonine-4-phosphate dehydrogenase	An essential cofactor for many enzymes responsible for the metabolic conversions of amino acids
PSPTO0567	NC_004578.1	NA	NA	NA	NA	NA	NA	-0.56559	NA	gph	phosphoglycolate phosphatase	Catalyzes the conversion of 2-phosphoglycolate to glycolate and phosphate
PSPTO0568	NC_004578.1	NA	NA	NA	NA	NA	NA	NA	-0.212725	trpE	anthranilate synthase component I	catalyzes the formation of anthranilate and glutamate from chorismate and glutamine
PSPTO0569	NC_004578.1	NA	-0.869586	NA	-1.39764	NA	NA	NA	-1.56312		autotransporting lipase, GDSL family
PSPTO0570	NC_004578.1	NA	-1.32862	NA	-1.46596	NA	NA	NA	-1.57678		transcriptional regulator PrtN, putative
PSPTO0572	NC_004578.1	NA	NA	NA	-0.616448	NA	NA	NA	-0.768259		bacteriocin, putative	similar to SP:P05820; identified by sequence similarity; putative
PSPTO0588	NC_004578.1	NA	NA	-0.583547	-1.01581	NA	-0.865567	-1.52226	-0.432264	hopH1	type III effector HopH1	previously known as HopPtoH (PMID 12032338; Petnicki-Ocwieja et al, 2002).
PSPTO0589	NC_004578.1	NA	NA	NA	-1.19607	NA	-0.948114	-1.33099	NA	hopC1	type III effector HopC1	previously known as HopPtoC (PMID 12032338; Petnicki-Ocwieja et al, 2002);identified by match to TIGR protein family HMM TIGR01586
PSPTO0594	NC_004578.1	NA	NA	NA	-0.412115	NA	NA	NA	-0.591814	trpC	indole-3-glycerol-phosphate synthase	Catalyzes the conversion of 1-(2-carboxyphenylamino)1-deoxy-D-ribulose 5 phosphate to C(1)-(3-indolyl)-glycerol 3-phosphate during the biopsynthesis of tryptophan
PSPTO0598	NC_004578.1	NA	1.37661	NA	NA	NA	NA	-1.47821	NA	speD	S-adenosylmethionine decarboxylase proenzyme	S-adenosylmethionine provides the aminopropyl moiety required for spermidine biosynthesis from putrescine
PSPTO0602	NC_004578.1	NA	NA	NA	NA	NA	NA	-0.824158	NA		hypothetical protein	identified by match to PFAM protein family HMM PF04241
PSPTO0603	NC_004578.1	NA	NA	NA	-0.894106	NA	NA	-1.33364	NA		hypothetical protein
PSPTO0604	NC_004578.1	NA	NA	NA	NA	NA	NA	NA	-0.311549	argC	N-acetyl-gamma-glutamyl-phosphate reductase	catalyzes the reduction of N-acetyl-5-glutamyl phosohate to N-acetyl-glutamate 5-semialdehyde in arginine biosynthesis
PSPTO0606	NC_004578.1	NA	NA	NA	NA	NA	NA	NA	-0.571932		hypothetical protein	identified by match to PFAM protein family HMM PF03702
PSPTO0609	NC_004578.1	NA	0.366383	NA	NA	NA	NA	NA	NA	tyrS	tyrosyl-tRNA synthetase	catalyzes the formation of tyrosyl-tRNA(Tyr) from tyrosine and tRNA(Tyr)
PSPTO0613	NC_004578.1	NA	0.521243	NA	0.350787	NA	NA	NA	NA	secE	translocase
PSPTO0614	NC_004578.1	NA	0.475054	NA	NA	NA	NA	NA	NA	nusG	transcription antitermination protein NusG	Modulates Rho-dependent transcription termination
PSPTO0615	NC_004578.1	NA	NA	NA	0.255675	NA	NA	NA	NA	rplK	50S ribosomal protein L11	binds directly to 23S ribosomal RNA
PSPTO0616	NC_004578.1	NA	NA	NA	0.219969	NA	NA	NA	NA	rplA	50S ribosomal protein L1	Binds directly to 23S rRNA and is located proximal to the site where elongation factor Tu is bound to the ribosome
PSPTO0617	NC_004578.1	NA	NA	NA	0.166469	NA	NA	NA	NA	rplJ	50S ribosomal protein L10	binds the two ribosomal protein L7/L12 dimers and anchors them to the large ribosomal subunit
PSPTO0618	NC_004578.1	NA	NA	NA	0.260399	NA	NA	NA	0.279411	rplL	50S ribosomal protein L7 L12	present in two forms; L12 is normal, while L7 is aminoacylated at the N-terminal serine; the only multicopy ribosomal protein; 4:1 ratio of L7/L12 per ribosome; two L12 dimers bind L10; critically important for translation efficiency and fidelity; stimulat
PSPTO0621	NC_004578.1	NA	NA	NA	0.245695	NA	NA	NA	0.348286	rpsL	30S ribosomal protein S12	Important for translational accuracy. Interacts with and stabilizes bases of the 16S rRNA that are involved in tRNA selection in the A site and with the mRNA backbone. Located at the interface of the 30S and 50S subunits, it traverses the body of the 30S s
PSPTO0622	NC_004578.1	NA	NA	-0.103291	NA	NA	NA	NA	NA	rpsG	30S ribosomal protein S7	One of the primary rRNA binding proteins, it binds directly to 16S rRNA where it nucleates assembly of the head domain of the 30S subunit. Is located at the subunit interface close to the decoding center
PSPTO0625	NC_004578.1	NA	NA	NA	0.214707	NA	NA	NA	0.269553	rpsJ	30S ribosomal protein S10	Involved in the binding of tRNA to the ribosomes
PSPTO0626	NC_004578.1	NA	NA	NA	NA	NA	NA	NA	0.164351	rplC	50S ribosomal protein L3	Binds directly near the 3 end of the 23S rRNA, where it nucleates assembly of the 50S subunit
PSPTO0628	NC_004578.1	NA	NA	NA	0.18195	NA	NA	NA	NA	rplW	50S ribosomal protein L23	Binds signal recoginition particle and trigger factor at the peptide exit area on the 50S ribosome
PSPTO0631	NC_004578.1	NA	NA	NA	0.159413	NA	NA	NA	NA	rplV	50S ribosomal protein L22	Binds specifically to 23S rRNA during the early stages of 50S assembly. It makes multiple contacts with different domains of te 23S rRNA in the assembled 50S subunit and ribosome
PSPTO0632	NC_004578.1	NA	NA	NA	0.156585	NA	NA	NA	0.18822	rpsC	30S ribosomal protein S3	forms a complex with S10 and S14; binds the lower part of the 30S subunit head and the mRNA in the complete ribosome to position it for translation
PSPTO0637	NC_004578.1	NA	NA	NA	0.168889	NA	NA	NA	0.235824	rplX	50S ribosomal protein L24	Found in the ribonucleoprotein core and is involved in the early assembly of the 50S subunit
PSPTO0638	NC_004578.1	NA	NA	NA	0.164934	NA	NA	NA	0.198757	rplE	50S ribosomal protein L5	Mediates the attachment of the 5S RNA into the large ribosomal subunit, where it forms part of the central protuberance
PSPTO0639	NC_004578.1	NA	NA	NA	0.168796	NA	NA	NA	NA	rpsN	30S ribosomal protein S14	located in the peptidyl transferase center and involved in assembly of 30S ribosome subunit
PSPTO0642	NC_004578.1	NA	NA	NA	0.174371	NA	NA	NA	NA	rplR	50S ribosomal protein L18	binds 5S rRNA
PSPTO0644	NC_004578.1	NA	NA	NA	NA	NA	NA	NA	0.196193	rpmD	50S ribosomal protein L30	Non-essential, may be involved in procession of translation
PSPTO0647	NC_004578.1	NA	NA	NA	0.215857	NA	NA	NA	0.19174	rpmJ	50S ribosomal protein L36	Ribosomal protein L36 is the smallest protein from the large subunit of the prokaryotic ribosome
PSPTO0648	NC_004578.1	NA	0.302264	NA	0.241294	NA	NA	NA	0.272252	rpsM	30S ribosomal protein S13	Located at the top of the head of the 30S subunit, it contacts several helices of the 16S rRNA
PSPTO0649	NC_004578.1	NA	NA	NA	0.208953	NA	NA	NA	0.171284	rpsK	30S ribosomal protein S11	located on the platform of the 30S subunit, it bridges several disparate RNA helices of the 16S rRNA; forms part of the Shine-Dalgarno cleft in the 70S ribosome
PSPTO0651	NC_004578.1	NA	NA	NA	0.234987	NA	NA	NA	0.272706	rpoA	DNA-directed RNA polymerase alpha subunit	Catalyzes the transcription of DNA into RNA using the four ribonucleoside triphosphates as substrates
PSPTO0653	NC_004578.1	NA	NA	-3.53956	-3.45034	NA	NA	-4.39256	NA		bacterioferritin
PSPTO0655	NC_004578.1	NA	0.712559	NA	NA	NA	NA	NA	NA		major facilitator family transporter
PSPTO0677	NC_004578.1	NA	0.851507	NA	0.69296	NA	NA	NA	NA		lipopolysaccharide biosynthesis protein, putative
PSPTO0679	NC_004578.1	NA	NA	NA	-2.30202	NA	NA	NA	NA		outer membrane protein OmpW
PSPTO0680	NC_004578.1	NA	NA	NA	-1.91073	NA	NA	NA	NA		lipoprotein, putative
PSPTO0691	NC_004578.1	NA	NA	NA	-0.422155	NA	NA	-0.514155	-0.396332	ribE	riboflavin synthase subunit alpha	catalyzes the formation of riboflavin from 6,7-dimethyl-8-(1-D-ribityl)lumazine
PSPTO0700	NC_004578.1	NA	0.621629	NA	NA	NA	NA	NA	NA	xseB	exodeoxyribonuclease VII small subunit	catalyzes the bidirectional exonucleolytic cleavage of DNA
PSPTO0703	NC_004578.1	NA	NA	NA	-0.651079	NA	NA	NA	-1.19134		glutathione S-transferase family protein	similar to GB:M59829, SP:P34931, SP:P48741, and PID:188492; identified by sequence similarity; putative
PSPTO0727	NC_004578.1	NA	NA	NA	-0.598146	NA	NA	NA	NA	eutB	ethanolamine ammonia-lyase, heavy subunit
PSPTO0728	NC_004578.1	NA	-0.749113	NA	-0.603822	NA	NA	NA	-0.710799		aldehyde dehydrogenase family protein
PSPTO0763	NC_004578.1	NA	NA	NA	0.593547	NA	NA	0.84157	NA	fecB	iron(III) dicitrate transport system, periplasmic iron-binding protein FecB	similar to SP:P15028, GB:M62925, GB:D90287, GB:M55183, GB:X57974, GB:M98447, SP:P22735, PID:1256959, PID:186790, PID:219632, PID:339527, PID:339604, and PID:510525; identified by sequence similarity; putative
PSPTO0776	NC_004578.1	NA	NA	NA	-1.13576	NA	NA	NA	-1.19289	recC	exodeoxyribonuclease V, gamma subunit	similar to GB:M68516, GB:S69366, GB:S69363, GB:S69364, GB:S69574, GB:S69365, GB:J02639, GB:S58545, GB:U35464, SP:P05154, PID:1144561, PID:180550, and PID:189678; identified by sequence similarity; putative
PSPTO0777	NC_004578.1	NA	NA	NA	-0.33865	NA	NA	NA	NA	recB	exodeoxyribonuclease V, beta subunit	similar to SP:P08394; identified by sequence similarity; putative
PSPTO0778	NC_004578.1	NA	NA	NA	-0.680834	NA	NA	NA	-0.672602	recD	exodeoxyribonuclease V, alpha subunit	similar to GP:3142727, and SP:P04993; identified by sequence similarity; putative
PSPTO0796	NC_004578.1	NA	0.704271	NA	NA	NA	NA	-0.759389	NA	ispB	octylprenyl diphosphate synthase
PSPTO0797	NC_004578.1	NA	0.474057	NA	NA	NA	NA	NA	NA	rplU	50S ribosomal protein L21
PSPTO0799	NC_004578.1	NA	NA	NA	NA	NA	NA	-0.410093	NA		GTP-binding protein, GTP1 Obg family
PSPTO0805	NC_004578.1	NA	0.919381	NA	NA	NA	NA	-0.912874	NA	ribF	hypothetical protein
PSPTO0806	NC_004578.1	NA	NA	NA	NA	NA	NA	-0.98789	NA	ileS	isoleucyl-tRNA synthetase	catalyzes the formation of isoleucyl-tRNA(Ile) from isoleucine and tRNA(Ile)
PSPTO0808	NC_004578.1	NA	0.660218	NA	NA	NA	NA	-0.53482	NA		peptidyl-prolyl cis-trans isomerase, FKBP-type
PSPTO0829	NC_004578.1	NA	NA	NA	-0.467094	NA	NA	-0.869921	NA	clpB	clpB protein
PSPTO0834	NC_004578.1	NA	NA	-1.09321	-0.858011	NA	NA	-2.37184	NA		alcohol dehydrogenase, zinc-containing	identified by match to TIGR protein family HMM TIGR01751
PSPTO0835	NC_004578.1	NA	NA	-0.837071	-0.827544	NA	NA	-1.5547	NA		ribD C-terminal domain protein	similar to GB:S69136, GB:S69198, GB:M28594, and PID:292763; identified by sequence similarity; putative
PSPTO0836	NC_004578.1	NA	NA	-1.7831	-1.50523	NA	NA	-4.55163	NA		hypothetical protein	Also known as ORF24 (PMID 12032338; Petnicki-Ocwieja et al, 2002); identified by match to TIGR protein family HMM TIGR01449
PSPTO0837	NC_004578.1	NA	NA	-1.23227	-1.06679	NA	NA	-2.71526	NA		hypothetical protein	identified by Glimmer2; putative
PSPTO0838	NC_004578.1	NA	NA	-1.24908	-1.29731	NA	NA	-4.38667	NA		major facilitator family transporter	similar to GB:U01783, and PID:409855; identified by sequence similarity; putative
PSPTO0851	NC_004578.1	NA	NA	NA	-1.78399	NA	NA	-2.6313	-1.2889		hypothetical protein	similar to SP:P77262; identified by sequence similarity; putative
PSPTO0852	NC_004578.1	NA	NA	-1.24496	-2.18613	NA	NA	-1.86981	-0.941171	hopAJ1	type III effector HopAJ1	previously known as hopPmaG (PMID 11872842; Guttman et al, 2002); similar to GP:19071492; identified by sequence similarity; putative
PSPTO5621	NC_004578.1	NA	NA	NA	-1.50138	NA	NA	NA	NA		PSPTO5621	Identified by sequence similarity; similar to NC_005773:895723..895944, complement(NC_007274:90904..91125), complement(NC_007274:61838..62053), complement(NC_007284:5068..5383); N-terminus similar to carbon storage regulator proteins.
PSPTO0853	NC_004578.1	NA	NA	NA	-0.813887	NA	NA	-0.498454	-0.733131		dnaK suppressor protein, putative	similar to SP:P18274, GB:M25499, SP:P16588, and PID:155251; identified by sequence similarity; putative
PSPTO0855	NC_004578.1	NA	NA	NA	-1.19146	NA	NA	-1.18859	NA		ParA family protein	similar to PIR:B42465; identified by sequence similarity; putative
PSPTO0856	NC_004578.1	NA	NA	NA	-1.24116	NA	NA	NA	NA		hypothetical protein	similar to GP:20520259; identified by sequence similarity; putative
PSPTO0871	NC_004578.1	NA	NA	NA	-0.9563	NA	NA	-1.40873	NA		macrolide efflux protein, putative	similar to GP:6683463, and GP:14578840; identified by sequence similarity; putative
PSPTO0873	NC_004578.1	NA	NA	-0.537905	-0.685354	NA	NA	NA	NA		amidinotransferase family protein	similar to GP:5919222, GB:M13699, GB:D00025, GB:X69706, GB:M13536, GB:X04136, GB:X04137, GB:X04138, SP:P00450, PID:1335036, PID:1335037, PID:1666064, and PID:180249; identified by sequence similarity; putative
PSPTO0874	NC_004578.1	NA	NA	-1.00596	-1.27093	NA	NA	-1.65695	NA		nikkomycin biosynthesis domain protein	similar to GP:14030855; identified by sequence similarity; putative
PSPTO0875	NC_004578.1	NA	NA	-2.21957	-2.92575	NA	NA	-3.60018	NA		hypothetical protein	Also known as Ipx47 (PMID 11967070; Boch et al, 2002).; similar to GP:14030855; identified by sequence similarity; putative
PSPTO0876	NC_004578.1	NA	NA	-0.643294	-1.10154	NA	-0.854128	-1.1361	-0.458249	hopD1	type III effector HopD1	previously known as HopPtoD1 (PMID 12032338; Petnicki-Ocwieja et al, 2002); similar to GP:14905934; identified by sequence similarity; putative
PSPTO0877	NC_004578.1	NA	NA	-0.989708	-1.95438	NA	-1.16469	-1.88971	-0.964677	hopQ1-1	type III effector HopQ1-1	Previously known as ORF19 (PMID 12032338; Petnicki-Ocwieja et al, 2002) and HolPtoQ (PMID 11872842; Guttman et al, 2002); similar to GP:17427254, and GP:19071520; identified by sequence similarity; putative
PSPTO0883	NC_004578.1	NA	NA	NA	-1.9164	NA	NA	-1.25029	-1.03683	hopR1	type III effector HopR1	Previously known as HolPtoR; similar to GP:17431754, and GP:19071522; identified by sequence similarity; putative
PSPTO0912	NC_004578.1	NA	-2.00089	NA	NA	-2.01619	NA	1.97222	NA		methyl-accepting chemotaxis protein	similar to GP:4235392; identified by sequence similarity; putative
PSPTO0927	NC_004578.1	NA	-0.494575	NA	NA	NA	NA	NA	-0.46868		type IV pilus biogenesis protein
PSPTO0929	NC_004578.1	NA	NA	NA	NA	NA	NA	NA	-0.64831	gsT	glutathione S-transferase	similar to SP:P39100; identified by sequence similarity; putative
PSPTO0940	NC_004578.1	NA	NA	NA	-0.406008	NA	NA	NA	-0.295267	terZ	tellurium resistance protein TerZ	similar to SP:Q52353; identified by sequence similarity; putative
PSPTO0944	NC_004578.1	NA	NA	NA	-0.294466	NA	NA	NA	-0.364826	terD	tellurium resistance protein TerD	similar to SP:P18781; identified by sequence similarity; putative
PSPTO0945	NC_004578.1	NA	-0.305507	NA	-0.307427	NA	NA	NA	NA	terE	tellurium resistance protein TerE	similar to SP:P18782; identified by sequence similarity; putative
PSPTO0946	NC_004578.1	NA	NA	NA	NA	NA	NA	NA	-0.742699		tellurium resistance protein, putative	similar to GP:4837634, GB:J02958, GB:M35074, GB:X54559, GB:U11813, GB:M35073, SP:P08581, PID:307196, PID:386868, PID:487742, PID:530800, and PID:625086; identified by sequence similarity; putative
PSPTO0954	NC_004578.1	NA	NA	NA	-0.701972	NA	NA	-0.587486	-0.712299		phosphoenolpyruvate-protein phosphotransferase,EI HPr EIIA components
PSPTO0955	NC_004578.1	NA	NA	NA	-1.05329	NA	NA	-0.949544	-1.07511	fruK	1-phosphofructokinase
PSPTO0959	NC_004578.1	NA	NA	NA	-0.354038	NA	NA	NA	-0.312322	pgi	glucose-6-phosphate isomerase	catalyzes the formation of D-fructose 6-phosphate from D-glucose 6-phosphate
PSPTO0960	NC_004578.1	NA	NA	NA	NA	NA	NA	-0.842526	NA	panC	pantoate--beta-alanine ligase	Catalyzes the formation of (R)-pantothenate from pantoate and beta-alanine
PSPTO0961	NC_004578.1	NA	NA	NA	NA	NA	NA	-0.60022	NA	panB	3-methyl-2-oxobutanoate hydroxymethyltransferase	Catalyzes the first committed step in the biosynthesis of pantothenate
PSPTO0975	NC_004578.1	NA	NA	NA	NA	NA	NA	NA	-0.474312		pentapeptide repeat domain protein	identified by match to PFAM protein family HMM PF00805
PSPTO0976	NC_004578.1	NA	NA	NA	-0.391145	NA	NA	NA	NA		hypothetical protein	similar to GP:9950959; identified by sequence similarity; putative
PSPTO0978	NC_004578.1	NA	NA	NA	-0.779764	NA	NA	NA	NA		hypothetical protein	similar to GP:9950957, and GP:9950957; identified by sequence similarity; putative
PSPTO0989	NC_004578.1	NA	1.12547	NA	NA	NA	NA	NA	0.692547		hypothetical protein	identified by match to PFAM protein family HMM PF04288
PSPTO0994	NC_004578.1	NA	NA	NA	-0.5896	NA	NA	-0.716451	-0.477401		carbonic anhydrase	similar to GB:X66899, GB:X72990, GB:X72991, GB:X72992, GB:X72993, GB:X72994, GB:X72995, GB:X72996, GB:X72997, GB:X72998, GB:X72999, GB:X73000, GB:X73001, GB:X73002, GB:X73003, GB:X73004, SP:Q01844, PID:1572086, PID:1666068, PID:31280, and PID:825654; identified by sequence similarity; putative
PSPTO1005	NC_004578.1	NA	NA	NA	-0.312229	NA	NA	NA	-0.419114	gmd	GDP-mannose 4,6-dehydratase	similar to GP:14090400; identified by sequence similarity; putative
PSPTO1038	NC_004578.1	NA	NA	NA	-0.625046	NA	NA	NA	NA		hypothetical protein	similar to GP:15141291, and GP:10719751; identified by sequence similarity; putative
PSPTO1065	NC_004578.1	NA	NA	NA	-0.655131	NA	NA	NA	-0.758844		DnaJ domain protein	identified by match to PFAM protein family HMM PF00226
PSPTO1069	NC_004578.1	NA	0.743423	NA	NA	NA	NA	NA	NA		hypothetical protein	similar to GP:14090397; identified by sequence similarity; putative
PSPTO1070	NC_004578.1	NA	NA	NA	NA	NA	NA	-0.545294	NA		lipopolysaccharide biosynthesis protein	similar to GP:2558982, and GP:14090396; identified by sequence similarity; putative
PSPTO1075	NC_004578.1	NA	1.56753	NA	NA	NA	NA	NA	NA		O-antigen ABC transporter, ATP-binding protein, putative	similar to GP:3142220, GB:X04409, GB:X56009, GB:M21139, GB:M21740, GB:M21140, GB:M21741, GB:M21141, GB:M21142, GB:X04408, GB:X07036, GB:M14631, GB:U12466, SP:P04895, PID:31913, PID:386745, PID:386746, and PID:527671; identified by sequence similarity; putative
PSPTO1080	NC_004578.1	NA	0.709028	NA	NA	NA	NA	NA	NA	rfbD	dTDP-4-dehydrorhamnose reductase
PSPTO1102	NC_004578.1	NA	1.09862	NA	0.682745	NA	NA	NA	NA	pth	peptidyl-tRNA hydrolase	Enables the recycling of peptidyl-tRNAs produced at termination of translation
PSPTO1104	NC_004578.1	NA	0.516766	NA	NA	NA	NA	-0.400513	NA	prsA	ribose-phosphate pyrophosphokinase	catalyzes the formation of 5-phospho-alpha-D-ribose 1-phosphate from D-ribose 5-phosphate and ATP
PSPTO1134	NC_004578.1	NA	NA	NA	1.22054	NA	NA	NA	1.34322		amino acid ABC transporter, periplasmic amino acid-binding protein
PSPTO1136	NC_004578.1	NA	NA	NA	NA	NA	NA	NA	-0.473191	mqo	malate:quinone oxidoreductase
PSPTO1144	NC_004578.1	NA	NA	NA	NA	NA	NA	NA	-0.368152		lipoprotein, putative	identified by match to PFAM protein family HMM PF01435
PSPTO1148	NC_004578.1	NA	NA	NA	-0.667587	NA	NA	NA	-1.05133	alkK	acyl-CoA synthase	Activates fatty acids by binding to coenzyme A
PSPTO1150	NC_004578.1	NA	-0.891387	NA	NA	NA	NA	NA	-0.983086		hypothetical protein	identified by Glimmer2; putative
PSPTO1164	NC_004578.1	NA	NA	-0.593324	NA	NA	NA	NA	0.997549		ompA family protein	similar to GP:5123490; identified by sequence similarity; putative
PSPTO1180	NC_004578.1	NA	NA	NA	NA	NA	NA	-0.455021	NA		hypothetical protein	similar to GP:19071498, and GP:19071498; identified by sequence similarity; putative
PSPTO1182	NC_004578.1	NA	NA	NA	NA	NA	NA	NA	-0.757079	folE	GTP cyclohydrolase I	involved in the first step of tetrahydrofolate biosynthesis; catalyzes the formation of formate and 2-amino-4-hydroxy-6-(erythro-1,2, 3-trihydroxypropyl)dihydropteridine triphosphate from GTP and water; forms a homopolymer
PSPTO1197	NC_004578.1	NA	NA	NA	-0.426407	NA	NA	NA	-0.442777		hypothetical protein	similar to GB:M60091, GB:L46359, GB:L46360, GB:L46361, GB:L46362, GB:L48713, GB:L48715, GB:L48716, SP:P07902, PID:1066737, PID:1066749, PID:1066751, PID:1066753, PID:182951, PID:306759, PID:950351, PID:950353, PID:950355, PID:950357, PID:950365, PID:950367, PID:950369, PID:950377, PID:950381, PID:950383, PID:950391, PID:950393, PID:950395, PID:950397, PID:950399, PID:950401, PID:950403, and PID:9…
PSPTO1208	NC_004578.1	NA	NA	NA	NA	NA	NA	2.76206	NA		regulatory protein, putative
PSPTO1210	NC_004578.1	NA	NA	NA	NA	NA	NA	1.26329	NA		hypothetical protein
PSPTO1213	NC_004578.1	NA	-0.691536	NA	-0.615016	NA	NA	NA	-0.741642		transcriptional regulator, AraC family	similar to GP:13936369; identified by sequence similarity; putative
PSPTO1214	NC_004578.1	NA	-2.95335	NA	-2.55941	NA	NA	NA	-3.11486		membrane protein	similar to GP:13936368; identified by sequence similarity; putative
PSPTO1246	NC_004578.1	NA	NA	NA	NA	NA	NA	NA	-0.552907		PhoH-like protein
PSPTO1258	NC_004578.1	NA	NA	NA	-0.706054	NA	NA	NA	NA		amino acid ABC transporter, ATP-binding protein
PSPTO1266	NC_004578.1	NA	0.382936	NA	0.206712	NA	NA	NA	NA		DNA-binding protein HU family
PSPTO1275	NC_004578.1	NA	NA	NA	1.45695	NA	NA	NA	2.19113	gcvT-2	glycine cleavage system T protein
PSPTO1276	NC_004578.1	NA	NA	NA	NA	NA	NA	NA	1.63342	gcvP	glycine dehydrogenase	acts in conjunction with GvcH to form H-protein-S-aminomethyldihydrolipoyllysine from glycine
PSPTO1281	NC_004578.1	NA	NA	NA	0.732141	NA	NA	NA	NA		hypothetical protein
PSPTO1283	NC_004578.1	NA	NA	NA	NA	NA	NA	4.83518	NA		heme oxygenase, putative
PSPTO1284	NC_004578.1	NA	NA	NA	NA	NA	NA	4.82844	NA		TonB-dependent outer membrane heme receptor
PSPTO1287	NC_004578.1	NA	-0.480772	NA	-0.34375	NA	NA	NA	-0.499937	gap-1	glyceraldehyde-3-phosphate dehydrogenase	catalyzes the formation of 3-phospho-D-glyceroyl phosphate from D-glyceraldehyde 3-phosphate
PSPTO1288	NC_004578.1	NA	NA	NA	-1.50804	NA	NA	NA	-0.751593	edd	phosphogluconate dehydratase	catalyzes the formation of 2-dehydro-3-deoxy-6-phospho-D-gluconate from 6-phospho-D-gluconate
PSPTO1289	NC_004578.1	NA	NA	NA	-1.02078	NA	NA	-0.771565	NA	glk	glucokinase	catalyzes the conversion of ATP and D-glucose to ADP and D-glucose 6-phosphate
PSPTO1290	NC_004578.1	NA	NA	NA	-0.442841	NA	NA	NA	-0.333095		DNA-binding response regulator
PSPTO1292	NC_004578.1	NA	NA	NA	NA	NA	NA	NA	-0.778548		glucose ABC transporter, periplasmic glucose-binding protein, putative
PSPTO1295	NC_004578.1	NA	NA	NA	-0.386217	NA	NA	NA	NA	gltK	glucose ABC transporter, ATP-binding protein
PSPTO1296	NC_004578.1	NA	NA	NA	-0.565699	NA	NA	NA	-0.576268	oprB	porin B
PSPTO1299	NC_004578.1	NA	NA	NA	-0.201315	NA	NA	NA	NA	hexR	Hex regulon repressor
PSPTO1300	NC_004578.1	NA	NA	NA	-0.357844	NA	NA	NA	-0.588118	zwf-1	glucose-6-phosphate 1-dehydrogenase	catalyzes the formation of D-glucono-1,5-lactone 6-phosphate from D-glucose 6-phosphate
PSPTO1301	NC_004578.1	NA	NA	NA	-0.457383	NA	NA	NA	-0.584588	pgl	6-phosphogluconolactonase	catalyzes the formation of 6-phospho-D-gluconate from 6-phospho-D-glucono-1,5-lactone
PSPTO1302	NC_004578.1	NA	NA	NA	-0.992063	NA	NA	NA	-1.21548	eda-1	keto-hydroxyglutarate-aldolase keto-deoxy- phosphogluconate aldolase	catalyzes the formation of pyruvate and glyoxylate from 4-hydroxy-2-oxoglutarate; or pyruvate and D-glyceraldehyde 3-phosphate from 2-dehydro-3-deoxy-D-glyconate 6-phosphate
PSPTO1304	NC_004578.1	NA	NA	-1.5297	NA	NA	NA	NA	1.45415		hypothetical protein
PSPTO1340	NC_004578.1	NA	NA	NA	-0.54878	NA	NA	NA	-0.925166		carbonic anhydrase	identified by match to TIGR protein family HMM TIGR01409
PSPTO1369	NC_004578.1	NA	NA	-0.779718	-1.13222	NA	NA	-1.31647	-0.352505		conserved effector locus protein	similar to GP:8037800; identified by sequence similarity; putative
PSPTO1370	NC_004578.1	NA	NA	-1.25326	-2.18572	NA	NA	-2.2274	-0.932458	hopN1	type III effector HopN1	Also known as CEL ORF7 (PMID 10781092; Alfano et al, 2000) and HolPtoT (PMID 11872842; Guttman et al, 2002), and HopPtoN (PMID 15469508; Lopez-Solanilla, et al, 2004); identified by match to TIGR protein family HMM TIGR01586
PSPTO1371	NC_004578.1	NA	NA	NA	-2.25022	NA	NA	-1.32389	-1.50379		conserved effector locus protein	similar to GP:8037798, SP:P32109, GB:U15124, and PID:563996; identified by sequence similarity; putative
PSPTO1372	NC_004578.1	NA	NA	-1.36767	-2.55391	NA	NA	-2.56165	-1.18624	hopAA1-1	type III effector HopAA1-1	previously known as HopPtoA1 (PMID 12437299; Badel et al,2002) and CEL ORF5 (PMID 10781092; Alfano et al, 2000); identified by match to PFAM protein family HMM PF02987
PSPTO1373	NC_004578.1	NA	NA	NA	-0.94733	NA	NA	-0.58987	-0.607316	hrpW1	type III helper protein HrpW1	similar to GP:3694999, and GP:8037796; identified by sequence similarity; putative
PSPTO1374	NC_004578.1	NA	NA	-1.31521	-1.80583	NA	-1.53587	-2.11517	-0.490616	shcM	type III chaperone ShcM
PSPTO1375	NC_004578.1	NA	NA	-1.71034	-2.78778	NA	NA	-2.82223	NA	hopM1	type III effector HopM1	previously known as CEL ORF3 (PMID 10781092; Alfano et al, 2000) and HolPtoX (PMID 11872842; Guttman et al, 2002) and HopPtoM (PMID 12940984; Badel et al, 2003); similar to GP:8037794; identified by sequence similarity; putative
PSPTO1377	NC_004578.1	NA	NA	NA	-1.22938	NA	NA	-1.1738	NA	avrE1	type III effector protein AvrE1	similar to GB:K02096, GB:X66038, GB:X66039, GB:X66037, GB:X93626, SP:P01600, SP:P01602, SP:P01606, SP:P04431, PID:186006, PID:33150, PID:33307, PID:33311, PID:33313, PID:470592, PID:470594, PID:470596, PID:470600, PID:470602, PID:470604, PID:470606, PID:470608, PID:470610, PID:470612, PID:506423, PID:567136, PID:567138, PID:567154, PID:567158, PID:567168, PID:567172, PID:587326, PID:587328, PID:6…
PSPTO1378	NC_004578.1	NA	NA	-1.12556	-2.09983	NA	NA	-2.40693	-0.974268		membrane-bound lytic murein transglycosylase D, putative	similar to SP:P23931; identified by sequence similarity; putative
PSPTO1379	NC_004578.1	NA	NA	-1.45097	-1.53182	NA	NA	-2.41421	NA	hrpR	type III transcriptional regulator HrpR	similar to GB:X74863, SP:P52954, PID:1617116, and PID:510998; identified by sequence similarity; putative
PSPTO1380	NC_004578.1	NA	NA	-1.13847	-1.01298	NA	NA	-1.34036	NA	hrpS	type III transcriptional regulator HrpS	similar to GP:639829, and GP:639829; identified by sequence similarity; putative
PSPTO1381	NC_004578.1	NA	NA	NA	-0.210347	NA	NA	NA	NA	hrpA1	type III helper protein HrpA1	similar to GP:790907; identified by sequence similarity; putative
PSPTO1382	NC_004578.1	NA	NA	NA	-0.546063	NA	NA	NA	NA	hrpZ1	type III helper protein HrpZ1	similar to GP:790908, GB:U09066, SP:P01768, SP:P01769, SP:P01770, SP:P01771, SP:P01772, PID:483874, PID:488294, PID:496012, PID:496026, PID:499604, PID:553396, PID:553398, PID:553399, PID:553408, PID:553434, PID:553435, PID:553436, PID:553437, PID:553438, PID:553439, PID:553440, PID:553443, PID:553445, PID:553455, PID:567123, PID:567126, PID:567127, PID:587294, PID:587296, PID:587312, PID:618468,…
PSPTO1383	NC_004578.1	NA	NA	-0.606977	-0.910963	NA	NA	-1.34125	NA	hrpB(Pto)	type III secretion protein HrpB(Pto)	similar to GP:790909, GB:U09066, SP:P01768, SP:P01769, SP:P01770, SP:P01771, SP:P01772, PID:483874, PID:488294, PID:496012, PID:496026, PID:499604, PID:553396, PID:553398, PID:553399, PID:553408, PID:553434, PID:553435, PID:553436, PID:553437, PID:553438, PID:553439, PID:553440, PID:553443, PID:553445, PID:553455, PID:567123, PID:567126, PID:567127, PID:587294, PID:587296, PID:587312, PID:618468,…
PSPTO1384	NC_004578.1	NA	NA	-0.639693	-0.882134	NA	NA	-1.31113	NA	hrcJ	type III secretion protein HrcJ	similar to GP:9800448, GB:U09068, PID:483878, PID:563405, PID:563415, PID:563418, PID:563428, PID:563458, PID:563460, PID:563477, PID:563481, and PID:976302; identified by sequence similarity; putative
PSPTO1385	NC_004578.1	NA	NA	-0.854927	-1.21181	NA	NA	-1.61166	NA	hrpD	type III secretion protein HrpD	similar to GP:3603316, and GP:9800449; identified by sequence similarity; putative
PSPTO1386	NC_004578.1	NA	NA	-1.19537	-2.40279	NA	NA	-2.79088	-1.20742	hrpE	type III secretion protein HrpE	similar to GP:790912, GB:U09068, PID:483878, PID:563405, PID:563415, PID:563418, PID:563428, PID:563458, PID:563460, PID:563477, PID:563481, and PID:976302; identified by sequence similarity; putative
PSPTO1387	NC_004578.1	NA	0.74163	NA	-0.878598	NA	NA	-1.62023	NA	hrpF	type III secretion protein HrpF	similar to GP:3228545, GB:U09067, PID:483876, and PID:553456; identified by sequence similarity; putative
PSPTO1388	NC_004578.1	NA	NA	NA	-0.880623	NA	NA	-1.39351	NA	hrpG	type III secretion protein HrpG	similar to GP:3603319, and GP:3228546; identified by sequence similarity; putative
PSPTO1389	NC_004578.1	NA	NA	-0.833506	-1.24834	NA	NA	-1.4258	NA	hrcC	outer-membrane type III secretion protein HrcC	similar to GP:3228547, GB:M96789, SP:P35212, and PID:183223; identified by sequence similarity; putative
PSPTO1390	NC_004578.1	NA	NA	-0.830914	-1.15263	NA	-0.888026	-1.321	NA	hrpT	type III secretion protein HrpT	similar to GP:3603321, and GP:3603255; identified by sequence similarity; putative
PSPTO1391	NC_004578.1	NA	NA	-0.892835	-1.25159	NA	-1.11934	-1.77979	NA	hrpV	negative regulator of hrp expression HrpV	similar to GP:3603256, and GP:3228549; identified by sequence similarity; putative
PSPTO1394	NC_004578.1	NA	NA	NA	-1.34171	NA	NA	NA	NA	hrcS	type III secretion protein HrcS	similar to GP:3282782, and GP:11276517; identified by sequence similarity; putative
PSPTO1395	NC_004578.1	NA	NA	-0.875173	-1.6619	NA	-0.979669	-1.75117	NA	hrcR	type III secretion protein HrcR	similar to GP:11276516; identified by sequence similarity; putative
PSPTO1396	NC_004578.1	NA	NA	-1.03141	-1.63558	NA	-1.41928	-1.88826	-0.604164	hrcQb	type III secretion protein HrcQb	similar to GP:11276515, and GP:11276515; identified by sequence similarity; putative
PSPTO1397	NC_004578.1	NA	NA	NA	-2.09596	NA	NA	-2.36417	NA	hrcQa	type III secretion protein HrcQa	similar to GP:3282779, and GP:11276514; identified by sequence similarity; putative
PSPTO1398	NC_004578.1	NA	NA	-0.8623	-1.17272	NA	NA	-1.65261	-0.31042	hrpP	type III secretion protein HrpP	similar to GP:11276513, GB:L22846, SP:Q14209, and PID:410207; identified by sequence similarity; putative
PSPTO1399	NC_004578.1	NA	NA	-0.933078	-1.23507	NA	NA	-1.73574	NA	hrpO	type III secretion protein HrpO	similar to GP:3282777, and GP:11276512; identified by sequence similarity; putative
PSPTO1400	NC_004578.1	NA	NA	-2.31118	-3.49863	NA	NA	-4.46921	-1.18745	hrcN	type III secretion cytoplasmic ATPase HrcN	similar to GP:11276511, GB:J04478, GB:M11718, GB:X04758, GB:M10956, GB:M11135, SP:P05997, PID:1340175, PID:179694, PID:179698, PID:180428, PID:180913, PID:2370202, and PID:553235; identified by sequence similarity; putative
PSPTO1401	NC_004578.1	NA	NA	-1.46818	-2.32152	NA	NA	-2.5371	-0.853334	hrpQ	type III secretion protein HrpQ	similar to GP:11276510; identified by sequence similarity; putative
PSPTO1402	NC_004578.1	NA	NA	-1.10626	-1.73323	NA	-1.39182	-2.05383	-0.626974	hrcV	type III secretion protein HrcV	similar to GP:11276509, GB:M27160, GB:M63235, GB:M63236, GB:M63237, GB:M63238, GB:M63239, GB:Y00819, GB:J03581, GB:U01873, SP:P14679, PID:340035, PID:340037, PID:340040, PID:37507, PID:37509, and PID:403422; identified by sequence similarity; putative
PSPTO1403	NC_004578.1	NA	NA	NA	-2.13161	NA	NA	-2.50856	-1.31156	hrpJ	type III secretion protein HrpJ	similar to GP:11276508, GB:X73459, GB:U07857, SP:P37108, PID:313661, and PID:468209; identified by sequence similarity; putative
PSPTO1404	NC_004578.1	NA	NA	-0.993666	-1.23282	NA	-1.2577	-1.72967	NA	hrpL	RNA polymerase sigma factor HrpL	similar to GP:5360281, and SP:P37929; identified by sequence similarity; putative
PSPTO1405	NC_004578.1	NA	NA	-0.698289	-1.06358	NA	-0.89739	-0.964165	-0.365294	hrpK1	type III helper protein HrpK1	similar to GP:8037778, and GP:8037778; identified by sequence similarity; putative
PSPTO1406	NC_004578.1	NA	NA	-0.867342	-1.54616	NA	NA	-1.52131	NA	hopB1	type III effector HopB1	Also known as EEL ORF1 (PMID 10781092; Alfano et al, 2000) and HopPtoB (PMID 11872842; Guttman et al, 2002).; similar to GP:8037777; identified by sequence similarity; putative
PSPTO5622	NC_004578.1	NA	NA	NA	-0.47389	NA	NA	NA	NA		PSPTO5622
PSPTO1408	NC_004578.1	NA	NA	-1.67917	-1.65231	NA	NA	-2.97696	NA		hypothetical protein	identified by Glimmer2; putative
PSPTO1409	NC_004578.1	NA	NA	-1.26523	-1.03157	NA	NA	-2.31257	NA		hypothetical protein	similar to GP:15980288; identified by sequence similarity; putative
PSPTO1414	NC_004578.1	NA	0.619028	NA	NA	NA	NA	NA	NA	yajC	preprotein translocase subunit YajC	member of preprotein translocase; forms a heterotrimer with SecD and SecF; links the SecD/SecF/YajC/YidC complex with the SecY/SecE/SecG complex
PSPTO1422	NC_004578.1	NA	NA	NA	0.601741	NA	NA	NA	NA		rrf2 family protein
PSPTO1423	NC_004578.1	NA	NA	NA	NA	NA	NA	-0.46402	NA	iscS	cysteine desulfurase	Catalyzes the pyridoxal phosphate-dependent desulfuration of L-cysteine
PSPTO1429	NC_004578.1	NA	1.13794	NA	0.604436	NA	NA	NA	NA		hypothetical protein
PSPTO1431	NC_004578.1	NA	0.710322	NA	NA	NA	NA	-0.753825	NA		radical SAM enzyme, Cfr family
PSPTO1443	NC_004578.1	NA	NA	NA	NA	NA	NA	NA	-0.318851	bcpA	carboxyphosphonoenolpyruvate phosphonomutase	similar to GP:47149, and SP:P11435; identified by sequence similarity; putative
PSPTO1451	NC_004578.1	NA	NA	NA	NA	NA	NA	NA	-0.265382		hypothetical protein	similar to GP:17982579; identified by sequence similarity; putative
PSPTO1456	NC_004578.1	NA	NA	NA	0.488549	NA	NA	0.48867	NA	cumA	multicopper oxidase
PSPTO1468	NC_004578.1	NA	NA	NA	NA	NA	NA	-1.04975	NA	purT	5 -phosphoribosylglycinamide transformylase	Involved in de novo purine biosynthesis
PSPTO1472	NC_004578.1	NA	NA	NA	NA	NA	NA	-0.681385	NA	ffh	signal recognition particle protein Ffh
PSPTO1473	NC_004578.1	NA	0.512741	NA	0.352713	NA	NA	NA	NA	rpsP	30S ribosomal protein S16	A magnesium-dependent DNase which introduces nicks into supercoiled DNA molecules
PSPTO1474	NC_004578.1	NA	0.589604	NA	0.422553	NA	NA	NA	NA	rimM	16S rRNA-processing protein	Essential for efficient processing of 16S rRNA
PSPTO1475	NC_004578.1	NA	0.994126	NA	0.684324	NA	NA	NA	0.606382	trmD	tRNA (guanine-N(1)-)-methyltransferase	methylates guanosine-37 in various tRNAs; uses S-adenosyl-L-methionine to transfer methyl group to tRNA
PSPTO1479	NC_004578.1	NA	0.791377	NA	NA	NA	NA	-0.730883	NA	dsbC	thiol:disulfide interchange protein DsbC
PSPTO1506	NC_004578.1	NA	NA	-0.479555	NA	NA	NA	NA	0.687204		ompA family protein
PSPTO1507	NC_004578.1	NA	NA	-0.517034	NA	NA	NA	NA	0.930288		hypothetical protein
PSPTO1508	NC_004578.1	NA	NA	NA	-0.74502	NA	NA	NA	-0.858277	ppc	phosphoenolpyruvate carboxylase	catalyzes the formation of oxaloacetae from phosphoenolpyruvate
PSPTO1509	NC_004578.1	NA	NA	NA	NA	NA	NA	-0.531011	NA	adk	adenylate kinase	essential enzyme that recycles AMP in active cells; converts ATP and AMP to two molecules of ADP
PSPTO1529	NC_004578.1	NA	1.21766	NA	NA	NA	NA	-0.736514	NA		arsC family protein
PSPTO1532	NC_004578.1	NA	NA	NA	-0.559682	NA	NA	NA	NA	glnD	PII uridylyl-transferase	Catalyzes the uridylylation or deuridylylation of the PII nitrogen regulatory protein
PSPTO1539	NC_004578.1	NA	1.07689	NA	NA	NA	NA	NA	NA	cdsA-1	phosphatidate cytidylyltransferase
PSPTO1541	NC_004578.1	NA	NA	NA	-0.770984	NA	NA	-0.586121	NA		membrane-associated zinc metalloprotease, putative
PSPTO1543	NC_004578.1	NA	0.84406	NA	0.407572	NA	NA	NA	NA		outer membrane protein OmpH, putative
PSPTO1544	NC_004578.1	NA	1.24077	NA	0.611392	NA	NA	NA	NA	lpxD	UDP-3-O-[3-hydroxymyristoyl] glucosamine N-acyltransferase	adds the O-linked and N-linked 3(R)-hydroxy fatty acids to the glucosamine disaccharide during lipid A biosynthesis
PSPTO1545	NC_004578.1	NA	0.791281	NA	NA	NA	NA	-0.546039	NA	fabZ	(3R)-hydroxymyristoyl ACP dehydratase	in Pseudomonas aeruginosa this enzyme is a trimer of dimers; essential for membrane formation; performs third step of type II fatty acid biosynthesis; catalyzes dehydration of (3R)-hydroxyacyl-ACP to trans-2-acyl-ACP
PSPTO1546	NC_004578.1	NA	0.838754	NA	NA	NA	NA	NA	NA	lpxA	UDP-N-acetylglucosamine acyltransferase	catalyzes the addition of (R)-3-hydroxytetradecanoyl to the glucosamine disaccharide in lipid A biosynthesis
PSPTO1547	NC_004578.1	NA	0.679757	NA	0.420704	NA	NA	NA	0.508246	lpxB	lipid-A-disaccharide synthase	catalyzes the formation of lipid A disaccharide from UDP-2,3-diacylglucosamine and 2,3-diacylglucosamine-1-phosphate; lipid A disaccharide is a precursor of lipid A that anchors LPS to the OM
PSPTO1548	NC_004578.1	NA	1.26751	NA	0.523909	NA	NA	NA	NA	rnhB	ribonuclease HII	RNH2; RNase HII; binds manganese; endonuclease which specifically degrades the RNA of RNA-DNA hybrids
PSPTO1549	NC_004578.1	NA	0.883416	NA	NA	NA	NA	NA	NA	dnaE	DNA polymerase III subunit alpha	main replicative polymerase
PSPTO1550	NC_004578.1	NA	NA	NA	NA	NA	NA	-0.451401	NA	accA	acetyl-CoA carboxylase alpha subunit	Catalyzes the carboxylation of acetyl-CoA to malonyl-CoA
PSPTO1562	NC_004578.1	NA	0.791462	NA	NA	NA	NA	-0.548192	NA	surE	stationary phase survival protein SurE	catalyzes the conversion of a phosphate monoester to an alcohol and a phosphate
PSPTO1563	NC_004578.1	NA	NA	NA	0.0889872	NA	NA	NA	NA	pcm	protein-L-isoaspartate O-methyltransferase	Catalyzes the repair of proteins damaged by isoaspartyl formation
PSPTO1565	NC_004578.1	NA	-1.18161	NA	-0.751101	NA	NA	NA	-1.15369	rpoS	RNA polymerase sigma factor	Binds with the catalytic core of RNA polymerase to produce the holoenzyme
PSPTO1568	NC_004578.1	NA	1.49586	-2.54482	-2.88323	NA	-2.81986	-4.37909	NA	hopAF1	type III effector HopAF1	previously known as HolPtoN (PMID 11872842; Guttman et al, 2002) and HopPtoJ (PMID 12032338; Petnicki-Ocwieja et al, 2002)
PSPTO5620	NC_004578.1	NA	2.26962	NA	NA	NA	NA	-2.94945	NA		PSPTO5620	Identified by sequence similarity; similar to NC_007005:4533416..4533538, NC_005773:1684970..1685092
PSPTO1593	NC_004578.1	NA	0.951989	NA	NA	NA	NA	-0.639368	NA		hypothetical protein	identified by Glimmer2; putative
PSPTO1609	NC_004578.1	NA	NA	NA	-0.968524	NA	NA	-0.761407	-0.682927		hypothetical protein	identified by Glimmer2; putative
PSPTO1632	NC_004578.1	NA	NA	NA	NA	NA	NA	NA	1.80303		acetyltransferase, GNAT family
PSPTO1633	NC_004578.1	NA	NA	-0.819942	0.938674	NA	NA	NA	1.75862	asnB	asparagine synthetase, glutamine-hydrolyzing
PSPTO1646	NC_004578.1	NA	NA	NA	-0.62994	NA	NA	NA	NA		LysM domain protein	identified by match to PFAM protein family HMM PF01476
PSPTO1648	NC_004578.1	NA	-0.930496	NA	NA	NA	NA	0.931055	NA	aer-1	aerotaxis receptor	similar to GP:4545127, and GP:4545127; identified by sequence similarity; putative
PSPTO1684	NC_004578.1	NA	NA	-0.379729	NA	NA	NA	NA	NA		hypothetical protein
PSPTO1687	NC_004578.1	NA	0.652064	NA	NA	NA	NA	-0.569879	NA	arsC	arsenate reductase
PSPTO1690	NC_004578.1	NA	0.357094	NA	NA	NA	NA	NA	NA		hypothetical protein
PSPTO1695	NC_004578.1	NA	NA	NA	0.337264	NA	NA	NA	NA		MazG family protein
PSPTO1699	NC_004578.1	NA	0.55339	NA	NA	NA	NA	NA	NA	purN	phosphoribosylglycinamide formyltransferase	Catalyzes two reactions: the first one is the production of beta-formyl glycinamide ribonucleotide (GAR) from formate, ATP and beta GAR; the second, a side reaction, is the production of acetyl phosphate and ADP from acetate and ATP
PSPTO1708	NC_004578.1	NA	NA	NA	-3.21781	NA	NA	-3.03386	NA	cobO	cob(I)yrinic acid a,c-diamide adenosyltransferase	catalyzes the formation of adenosylcob(III)yrinic acid a,c-diamide from cob(I)yrinic acid a,c-diamide
PSPTO1719	NC_004578.1	NA	NA	NA	-0.701776	NA	NA	NA	-0.923111		glutathione peroxidase family protein
PSPTO1720	NC_004578.1	NA	NA	0.397619	NA	NA	NA	NA	-0.485225		outer membrane protein	identified by match to PFAM protein family HMM PF03349
PSPTO1721	NC_004578.1	NA	-0.867269	NA	-0.618334	NA	NA	NA	-0.696213		hypothetical protein
PSPTO1724	NC_004578.1	NA	NA	NA	-1.29738	NA	NA	NA	-1.25375		hypothetical protein	similar to GP:9946943; identified by sequence similarity; putative
PSPTO1725	NC_004578.1	NA	NA	NA	-0.651292	NA	NA	NA	-0.932009		hypothetical protein	similar to GP:9947362; identified by sequence similarity; putative
PSPTO1734	NC_004578.1	NA	NA	NA	NA	NA	NA	-0.611617	NA		hypothetical protein
PSPTO1740	NC_004578.1	NA	0.828436	NA	NA	NA	NA	NA	NA		short chain dehydrogenase
PSPTO1745	NC_004578.1	NA	NA	NA	NA	NA	NA	NA	0.405548	gyrA	DNA gyrase subunit A	negatively supercoils closed circular double-stranded DNA
PSPTO1749	NC_004578.1	NA	NA	NA	0.569258	NA	NA	NA	0.451018	cmk	cytidylate kinase	Catalyzes the formation of (d)CDP from ATP and (d)CMP
PSPTO1752	NC_004578.1	NA	NA	NA	NA	NA	NA	NA	-1.70602		hypothetical protein
PSPTO1763	NC_004578.1	NA	NA	NA	-0.29219	NA	NA	NA	NA		hypothetical protein
PSPTO1778	NC_004578.1	NA	NA	NA	-1.10067	NA	NA	NA	NA	htpX	heat shock protein HtpX	putative metalloprotease
PSPTO1779	NC_004578.1	NA	NA	NA	NA	NA	NA	-0.272554	NA		aspartate aminotransferase	catalyzes the formation of oxalozcetate and L-glutamate from L-aspartate and 2-oxoglutarate
PSPTO1802	NC_004578.1	NA	NA	NA	NA	NA	NA	3.0312	NA		nitroreductase family protein	similar to GB:M81934, SP:P30305, PID:1770370, and PID:180173; identified by sequence similarity; putative
PSPTO1809	NC_004578.1	NA	0.580756	NA	NA	NA	NA	NA	NA	ispZ	putative intracellular septation protein	similar to SP:P95745; identified by sequence similarity; putative
PSPTO1817	NC_004578.1	NA	NA	NA	-0.882354	NA	NA	NA	-0.689563		aromatic amino acid permease	similar to SP:P15993; identified by sequence similarity; putative
PSPTO1839	NC_004578.1	NA	NA	NA	NA	NA	NA	NA	-0.681103	ribH	riboflavin synthase subunit beta	RibE; 6,7-diimethyl-8-ribityllumazine synthase; DMRL synthase; lumazine synthase; beta subunit of riboflavin synthase; condenses 5-amino-6-(1 -D)-ribityl-amino-2,4(1H,3H)-pyrimidinedione with L-3,4-dihydrohy-2-butanone-4-phosphate to generate 6,6-dimethyl-
PSPTO1843	NC_004578.1	NA	0.800178	NA	NA	NA	NA	-0.751195	NA		aspartate kinase	catalyzes the formation of 4-phospho-L-aspartate from L-aspartate and ATP
PSPTO1855	NC_004578.1	NA	NA	NA	-2.3535	NA	NA	NA	NA		TonB-dependent receptor, putative
PSPTO1886	NC_004578.1	NA	NA	-1.47953	NA	NA	NA	NA	1.57614	sdaA	L-serine dehydratase 1	identified by match to PFAM protein family HMM PF03313
PSPTO1891	NC_004578.1	NA	NA	NA	1.32485	NA	NA	NA	2.57968	pcD	piperideine-6-carboxylate dehydrogenase	similar to GP:15076316, and GP:11990463; identified by sequence similarity; putative
PSPTO1902	NC_004578.1	NA	NA	NA	0.329977	NA	NA	NA	NA	bphP	bacteriophytochrome histidine kinase	similar to SP:Q9LCC2, and GP:17980436; identified by sequence similarity; putative
PSPTO1916	NC_004578.1	NA	NA	NA	NA	NA	NA	0.703429	NA		3-oxoacyl-(acyl-carrier-protein) synthase III, putative	similar to GP:13183737, and SP:Q07510; identified by sequence similarity; putative
PSPTO1930	NC_004578.1	NA	NA	NA	NA	NA	NA	NA	-0.996594	cynS	cyanate hydratase	catalyzes the reaction of cyanate and bicarbonate to produce ammonia and carbon dioxide
PSPTO1934	NC_004578.1	NA	NA	0.38541	NA	NA	NA	NA	-0.436527	flgC	flagellar basal body rod protein	similar to SP:P75935, GB:Z29327, and PID:441236; identified by sequence similarity; putative
PSPTO1936	NC_004578.1	NA	-0.661617	0.462053	NA	NA	NA	NA	-0.57689	flgE-1	flagellar hook protein	similar to SP:P75937; identified by sequence similarity; putative
PSPTO1939	NC_004578.1	NA	-0.673401	NA	NA	NA	NA	NA	NA	flgF	flagellar basal-body rod protein FlgF	similar to SP:P75938; identified by sequence similarity; putative
PSPTO1948	NC_004578.1	NA	0.523027	NA	NA	NA	NA	NA	NA		3-oxoacyl-(acyl-carrier-protein) synthase III, putative	similar to SP:Q07510; identified by sequence similarity; putative
PSPTO1949	NC_004578.1	NA	-0.361506	NA	NA	NA	NA	0.380295	NA		flagellin	similar to GP:3851066, and GP:3851064; identified by sequence similarity; putative
PSPTO1950	NC_004578.1	NA	NA	NA	NA	NA	NA	0.41648	NA		flagellin FlaG, putative	similar to GP:2384651, GB:M32101, SP:P16701, PID:145659, GB:U00096, PID:1788764, PID:1799843, and PID:1799853; identified by sequence similarity; putative
PSPTO1951	NC_004578.1	NA	-0.453566	NA	NA	NA	NA	NA	NA	fliD	flagellar hook-associated protein FliD	similar to GP:7081488, and SP:P24216; identified by sequence similarity; putative
PSPTO1977	NC_004578.1	NA	NA	NA	NA	NA	NA	NA	-0.743558	flhF	flagellar biosynthesis protein	similar to SP:Q01960; identified by sequence similarity; putative
PSPTO1979	NC_004578.1	NA	NA	NA	0.504715	NA	NA	NA	NA	fliA	flagellar biosynthesis sigma factor FliA	directs late flagellar gene expression
PSPTO2016	NC_004578.1	NA	NA	NA	NA	NA	NA	NA	0.368053	acnA	aconitate hydratase	Catalyzes the conversion of citrate to isocitrate
PSPTO2020	NC_004578.1	NA	NA	NA	-0.325822	NA	NA	NA	NA		hypothetical protein	identified by Glimmer2; putative
PSPTO2035	NC_004578.1	NA	NA	NA	0.472964	NA	NA	NA	NA	folE	GTP cyclohydrolase I	involved in the first step of tetrahydrofolate biosynthesis; catalyzes the formation of formate and 2-amino-4-hydroxy-6-(erythro-1,2, 3-trihydroxypropyl)dihydropteridine triphosphate from GTP and water; forms a homopolymer
PSPTO2047	NC_004578.1	NA	NA	NA	-0.478379	NA	NA	-1.00538	NA		HAD-superfamily hydrolase	identified by match to TIGR protein family HMM TIGR01449
PSPTO2049	NC_004578.1	-1.44998	NA	NA	NA	NA	NA	NA	2.04695		hypothetical protein	identified by Glimmer2; putative
PSPTO2052	NC_004578.1	NA	1.2005	NA	0.299073	NA	NA	-0.901425	NA		hypothetical protein	identified by Glimmer2; putative
PSPTO2057	NC_004578.1	NA	NA	NA	-0.488341	NA	NA	NA	NA		hypothetical protein	identified by Glimmer2; putative
PSPTO2099	NC_004578.1	NA	NA	NA	0.686534	NA	NA	NA	NA		helicase SNF2 family domain protein
PSPTO2102	NC_004578.1	NA	NA	NA	0.311362	NA	NA	NA	NA	gap-2	glyceraldehyde-3-phosphate dehydrogenase	catalyzes the formation of 3-phospho-D-glyceroyl phosphate from D-glyceraldehyde 3-phosphate
PSPTO2104	NC_004578.1	NA	0.503719	NA	NA	NA	NA	NA	NA		major facilitator family transporter	similar to GP:154976, and SP:P07661; identified by sequence similarity; putative
PSPTO2105	NC_004578.1	NA	NA	NA	-1.26798	NA	NA	-1.70512	NA		thiamine biosynthesis lipoprotein, putative
PSPTO2112	NC_004578.1	NA	0.310876	NA	NA	NA	NA	NA	NA		GTP cyclohydrolase I, putative	identified by match to PFAM protein family HMM PF01227
PSPTO2124	NC_004578.1	NA	NA	NA	-0.196824	NA	NA	NA	NA		hypothetical protein	identified by Glimmer2; putative
PSPTO2128	NC_004578.1	NA	NA	NA	-2.24061	NA	NA	-2.24779	-1.75276		response regulator
PSPTO2130	NC_004578.1	NA	NA	NA	-1.51648	NA	NA	-1.57107	NA		DNA-binding response regulator, LuxR family
PSPTO2133	NC_004578.1	NA	NA	NA	NA	NA	NA	8.63134	NA		RNA polymerase sigma-70 factor	DNA-dependent RNA polymerase catalyzes the transcription of DNA into RNA using the four ribonucleoside triphosphates as substrates
PSPTO2134	NC_004578.1	NA	NA	NA	NA	NA	NA	7.223	NA		pyoverdine synthetase, thioesterase component	Presumed to be involved in the biosynthesis of pyoverdine due to proximity to the rest of the pyoverdine biosynthetic gene cluster. Possibly acts to release the pyoverdine chromophore precursor from PvsA.; similar to GP:9948471; identified by sequence similarity; putative
PSPTO2135	NC_004578.1	NA	NA	NA	NA	NA	NA	7.40332	NA	pvsA	peptide synthase	Catalyzes the specific recognition and activation of amino acids during peptide synthesis
PSPTO2136	NC_004578.1	NA	NA	NA	NA	NA	NA	7.71786	NA	daT	diaminobutyrate--2-oxoglutarate aminotransferase	catalyzes the reversible formation of diaminobutyrate and 2-oxoglutarate from glutamate and L-aspartic beta-semialdehyde
PSPTO2137	NC_004578.1	NA	NA	4.81264	5.07984	NA	NA	9.02358	NA		MbtH-like protein	similar to GP:15159638; identified by sequence similarity; putative
PSPTO2138	NC_004578.1	NA	NA	NA	NA	NA	NA	1.24036	NA		ABC transporter, periplasmic substrate-binding protein, putative	identified by match to PFAM protein family HMM PF01297
PSPTO2139	NC_004578.1	NA	NA	NA	NA	NA	NA	1.23422	NA		cation ABC transporter, permease protein
PSPTO2141	NC_004578.1	NA	NA	NA	NA	NA	NA	3.97977	NA		cation ABC transporter, periplasmic cation-binding protein	similar to SP:P31304; identified by sequence similarity; putative
PSPTO2142	NC_004578.1	NA	NA	NA	2.41373	NA	NA	4.40371	NA		hypothetical protein	identified by Glimmer2; putative
PSPTO2143	NC_004578.1	NA	NA	NA	NA	NA	NA	4.32523	NA		hypothetical protein	identified by Glimmer2; putative
PSPTO2144	NC_004578.1	NA	NA	NA	NA	NA	NA	4.44205	NA		hypothetical protein	identified by Glimmer2; putative
PSPTO2145	NC_004578.1	NA	NA	NA	NA	NA	NA	6.44218	NA		iron-regulated membrane protein, putative	identified by match to PFAM protein family HMM PF03929
PSPTO2146	NC_004578.1	NA	NA	NA	NA	NA	NA	8.38295	NA		pyoverdine biosynthesis regulatory gene, putative	Present adjacent to pyoverdine biosynthetic genes; similar to GP:1890776; identified by sequence similarity; putative
PSPTO2147	NC_004578.1	NA	NA	NA	NA	NA	NA	6.99976	NA		pyoverdine sidechain peptide synthetase I, epsilon-Lys module	This synthetase is the second module (of five) in the biosynthesis of the P. syringae pyoverdine peptide which is subsequently modified by various enzymes to produce the mature pyoverdine siderophore.; identified by match to TIGR protein family HMM TIGR01734
PSPTO2148	NC_004578.1	NA	NA	NA	NA	NA	NA	7.52054	NA		pyoverdine sidechain peptide synthetase II, D-Asp-L-Thr component	This synthetase is the third module (of five) in the biosynthesis of the P. syringae pyoverdine peptide which is subsequently modified by various enzymes to produce the mature pyoverdine siderophore.; identified by match to TIGR protein family HMM TIGR01734
PSPTO2149	NC_004578.1	NA	NA	NA	NA	NA	NA	7.98453	NA		pyoverdine sidechain peptide synthetase III, L-Thr-L-Ser component	This synthetase is the fourth module (of five) in the biosynthesis of the P. syringae pyoverdine peptide which is subsequently modified by various enzymes to produce the mature pyoverdine siderophore.; similar to GP:13094061; identified by sequence similarity; putative
PSPTO2150	NC_004578.1	NA	NA	NA	NA	NA	NA	7.08122	NA		pyoverdine sidechain peptide synthetase IV, D-Asp-L-Ser component	This synthetase is the fifth module (of five) in the biosynthesis of the P. syringae pyoverdine peptide which is subsequently modified by various enzymes to produce the mature pyoverdine siderophore. This module terminates the peptide chain with a thioesterase domain at the C-terminus.; identified by match to PFAM protein family HMM PF02875
PSPTO2152	NC_004578.1	NA	NA	7.33303	7.37201	NA	NA	11.4781	NA		TonB-dependent siderophore receptor, putative	similar to SP:P42512, GB:L17325, and PID:306323; identified by sequence similarity; putative
PSPTO2153	NC_004578.1	NA	NA	NA	NA	NA	NA	7.25326	NA	pvdE	pyoverdine ABC transporter, ATP-binding permease protein	similar to GP:466460, GB:X06325, SP:P09002, and PID:1333690; identified by sequence similarity; putative
PSPTO2154	NC_004578.1	NA	NA	NA	NA	NA	NA	8.95383	NA		hypothetical protein	identified by match to PFAM protein family HMM PF03781
PSPTO2155	NC_004578.1	NA	NA	NA	NA	NA	NA	3.48225	NA		aminotransferase, class V	similar to GP:13506638; identified by sequence similarity; putative
PSPTO2156	NC_004578.1	NA	NA	NA	NA	NA	NA	8.38644	NA		renal dipeptidase family protein	identified by match to PFAM protein family HMM PF02776
PSPTO2160	NC_004578.1	NA	NA	NA	NA	NA	NA	3.99098	NA		efflux transporter, RND family, MFP subunit	identified by match to TIGR protein family HMM TIGR01730
PSPTO2161	NC_004578.1	NA	NA	NA	NA	NA	NA	7.91987	NA		penicillin amidase family protein	identified by match to PFAM protein family HMM PF01804
PSPTO2172	NC_004578.1	NA	NA	NA	-0.676743	NA	NA	-0.712966	-0.818386		transcriptional regulator, LysR family
PSPTO2173	NC_004578.1	NA	NA	NA	NA	NA	NA	-1.42585	NA	leuC	isopropylmalate isomerase large subunit	catalyzes the isomerization between 2-isopropylmalate and 3-isopropylmalate
PSPTO2174	NC_004578.1	NA	NA	NA	NA	NA	NA	-1.40538	NA	leuD	isopropylmalate isomerase small subunit	catalyzes the isomerization between 2-isopropylmalate and 3-isopropylmalate in leucine biosynthesis; forms a heterodimer of LeuC/D
PSPTO2175	NC_004578.1	NA	NA	NA	-0.293379	NA	NA	-0.32972	NA	leuB	3-isopropylmalate dehydrogenase	catalyzes the oxidation of 3-isopropylmalate to 3-carboxy-4-methyl-2-oxopentanoate in leucine biosynthesis
PSPTO2176	NC_004578.1	NA	NA	NA	-0.376981	NA	NA	-0.37283	NA	asd-1	aspartate-semialdehyde dehydrogenase	catalyzes the formation of aspartate semialdehyde from aspartyl phosphate
PSPTO2179	NC_004578.1	NA	NA	NA	-0.460676	NA	NA	NA	-0.795786		mandelate racemase muconate lactonizing enzyme family protein	identified by match to PFAM protein family HMM PF02746
PSPTO2186	NC_004578.1	NA	NA	NA	NA	NA	NA	NA	-0.447987	etfA-2	electron transfer flavoprotein, alpha subunit	similar to GP:15159729, and SP:P38974; identified by sequence similarity; putative
PSPTO2193	NC_004578.1	NA	-0.163047	NA	NA	NA	NA	NA	NA		hypothetical protein	similar to GP:11559420; identified by sequence similarity; putative
PSPTO2195	NC_004578.1	NA	0.67627	NA	NA	NA	NA	-0.79397	0.265425	sdhC	succinate dehydrogenase, cytochrome b556 subunit	similar to GP:9947544, and SP:P10446; identified by sequence similarity; putative
PSPTO2196	NC_004578.1	NA	NA	NA	NA	NA	NA	-0.863482	0.268361		succinate dehydrogenase, hydrophobic membrane anchor protein	similar to SP:P10445, GB:X62643, SP:P39479, and PID:46682; identified by sequence similarity; putative
PSPTO2197	NC_004578.1	NA	NA	NA	NA	NA	NA	-0.802474	NA	sdhA	succinate dehydrogenase	Converts succinate to fumarate as part of the TCA cycle. It is the only membrane bound enzyme in the TCA cycle
PSPTO2198	NC_004578.1	NA	NA	NA	NA	NA	NA	-0.447864	NA	sdhB	succinate dehydrogenase catalytic subunit	part of four member succinate dehydrogenase enzyme complex that forms a trimeric complex (trimer of tetramers); SdhA/B are the catalytic subcomplex and can exhibit succinate dehydrogenase activity in the absence of SdhC/D which are the membrane components
PSPTO2202	NC_004578.1	NA	NA	NA	NA	NA	NA	0.536772	NA	sucC	succinyl-CoA synthetase subunit beta	catalyzes the interconversion of succinyl-CoA and succinate
PSPTO2208	NC_004578.1	NA	NA	-0.228808	-0.154122	NA	NA	-0.288329	NA	htpG	heat shock protein 90	molecular chaperone
PSPTO2211	NC_004578.1	NA	0.444251	NA	NA	NA	NA	-0.257054	NA	fabA	3-hydroxydecanoyl-ACP dehydratase	catalyzes the dehydration of (3R)-3-hydroxydecanoyl-ACP to 2,3-decenoyl-ACP or 3,4-decenoyl-ACP
PSPTO2254	NC_004578.1	NA	NA	NA	-0.638025	NA	NA	NA	NA		methyl-accepting chemotaxis protein
PSPTO2274	NC_004578.1	NA	NA	NA	NA	NA	NA	NA	-1.03517		hypothetical protein
PSPTO2275	NC_004578.1	NA	0.409726	NA	NA	NA	NA	-0.731734	NA	aroF-1	3-deoxy-7-phosphoheptulonate synthase	catalyzes the formation of 3-deoxy-D-arabino-hept-2-ulosonate 7 phosphate from phosphoenolpyruvate and D-erythrose 4-phosphate
PSPTO2280	NC_004578.1	NA	NA	NA	NA	NA	NA	-1.78394	NA	cysH	phosphoadenosine phosphosulfate reductase	catalyzes the reduction of 3 -phosphoadenylyl sulfate into sulfite
PSPTO2281	NC_004578.1	NA	NA	NA	NA	NA	NA	-0.807766	-0.780658		hydrolase, haloacid dehalogenase-like family	similar to GP:9947735; identified by sequence similarity; putative
PSPTO2298	NC_004578.1	NA	0.21466	NA	0.45312	NA	NA	NA	0.482815		RNA polymerase sigma-70 factor	DNA-dependent RNA polymerase catalyzes the transcription of DNA into RNA using the four ribonucleoside triphosphates as substrates
PSPTO2310	NC_004578.1	NA	-1.65368	NA	NA	NA	NA	NA	-1.42973	rmf	ribosome modulation factor-related protein	similar to SP:P22986, GB:J03827, SP:P16990, SP:P16991, PID:181486, PID:340419, and PID:454152; identified by sequence similarity; putative
PSPTO2331	NC_004578.1	NA	NA	NA	NA	NA	NA	NA	-0.830807		deoxyguanosinetriphosphate triphosphohydrolase	Involved in nucleic acid metabolism
PSPTO2338	NC_004578.1	NA	NA	NA	-2.37645	NA	NA	-3.31477	NA	pcaH	protocatechuate 3,4-dioxygenase, beta subunit	similar to SP:P00437, GB:M30496, SP:P15374, and PID:340074; identified by sequence similarity; putative
PSPTO2339	NC_004578.1	NA	NA	NA	-1.2223	NA	NA	-1.7245	NA	pcaG	protocatechuate 3,4-dioxygenase, alpha subunit	similar to GP:10442739, and SP:P00436; identified by sequence similarity; putative
PSPTO2341	NC_004578.1	NA	NA	NA	-0.291559	NA	NA	NA	NA	pcaB	3-carboxy-cis,cis-muconate cycloisomerase	Catalyzes the cycloisomerization of cis,cis-muconate
PSPTO2346	NC_004578.1	NA	NA	NA	NA	NA	NA	NA	-0.669105		4-hydroxyphenylpyruvate dioxygenase, putative	similar to GP:15141381; identified by sequence similarity; putative
PSPTO2367	NC_004578.1	NA	NA	NA	NA	NA	NA	NA	-0.471187	rbsB-1	ribose ABC transporter, periplasmic ribose-binding protein
PSPTO2372	NC_004578.1	NA	NA	NA	NA	NA	NA	-0.580862	-0.501622		ribose ABC transporter protein
PSPTO2373	NC_004578.1	NA	-0.460351	NA	NA	NA	NA	NA	-0.320655		inosine uridine-preferring nucleoside hydrolase
PSPTO2377	NC_004578.1	NA	NA	NA	NA	NA	NA	NA	1.02638		hypothetical protein	identified by Glimmer2; putative
PSPTO2379	NC_004578.1	NA	0.329029	NA	0.358631	NA	NA	NA	0.297988	infC	translation initiation factor IF-3	Binds to the 30S ribosomal subunit and enhances its availability for the initiation of protein synthesis
PSPTO2380	NC_004578.1	NA	0.231977	NA	0.242557	NA	NA	NA	0.226451	rpmI	50S ribosomal protein L35
PSPTO2381	NC_004578.1	NA	0.400743	NA	0.351449	NA	NA	NA	0.327264	rplT	50S ribosomal protein L20	This protein binds directly to 23S ribosomal RNA and is necessary for the in vitro assembly process of the 50S ribosomal subunit
PSPTO2382	NC_004578.1	NA	NA	NA	0.276592	NA	NA	NA	NA	pheS	phenylalanyl-tRNA synthetase alpha subunit	catalyzes a two-step reaction, first charging a phenylalanine molecule by linking its carboxyl group to the alpha-phosphate of ATP, followed by transfer of the aminoacyl-adenylate to its tRNA; forms a heterotetramer of alpha(2)beta(2); binds two magnesium
PSPTO2479	NC_004578.1	NA	-1.94628	NA	NA	NA	NA	NA	NA		hypothetical protein	identified by match to PFAM protein family HMM PF01966
PSPTO2506	NC_004578.1	NA	NA	NA	0.372444	NA	NA	NA	0.624151		lipoprotein, putative	similar to SP:P18021, SP:P06615, GB:X04967, PID:144169, and PID:147038; identified by sequence similarity; putative
PSPTO2589	NC_004578.1	NA	-2.50714	NA	-2.08051	NA	NA	NA	-2.098		hypothetical protein	identified by Glimmer2; putative
PSPTO2595	NC_004578.1	NA	NA	NA	NA	NA	NA	7.35517	NA	pchA	salicylate biosynthesis isochorismate synthase	catalyzes the formation of isochorismate from chorismate
PSPTO2596	NC_004578.1	NA	NA	NA	NA	NA	NA	8.15972	NA	pchB	chorismate mutase	catalyzes the interconversion of chorismate to prephenate
PSPTO2597	NC_004578.1	NA	NA	NA	NA	NA	NA	8.25577	NA	irp5	yersiniabactin synthetase, salycilate ligase component	Activates salicylate by adenylation and transfers the salicylyl moiety to irp2, the non-ribosomal peptide synthetase component of yersiniabactin synthetase. Yersiniabactin is a siderophore.; similar to SP:P40871, GP:2765198, GB:X68560, SP:Q02447, PID:338303, and PID:38418; identified by sequence similarity; putative
PSPTO2598	NC_004578.1	NA	NA	NA	NA	NA	NA	9.2882	NA	irp4	yersiniabactin synthetase, thioesterase component	Possibly involved in the release of an intermediate product similar to pyochelin, since the terminal yersiniabactin synthetase has its own thioesterase domain.; similar to GP:3818607; identified by sequence similarity; putative
PSPTO2599	NC_004578.1	NA	NA	NA	NA	NA	NA	8.66168	NA	irp3	yersiniabactin synthetase, thiazolinyl reductase component	This enzyme reduces the carbon-nitrogen bond of the second of three thiazoline rings of the siderophore yersiniabactin. Most probably this reduction takes place while an intermediate of the biosynthesis is still bound to irp2, the non-ribosomal peptide synthetase component, due to the presence of a conserved domain likely to function as a docking site for the reductase.; similar to GP:2765196; id…
PSPTO2600	NC_004578.1	NA	NA	NA	NA	NA	NA	10.3148	NA	irp1	yersiniabactin polyketide non-ribosomal peptide synthetase	This synthetase catalyzes the final steps in the biosynthesis of the siderophore yersiniabactin, adding one acetate unit with concomitant reduction to the alcohol and dimethylation followed by the addition, cyclization and methylation of one cysteine residue. The final product is released by the terminal thioesterase domain.; similar to GP:4106636; identified by sequence similarity; putative
PSPTO2601	NC_004578.1	NA	NA	NA	NA	NA	NA	9.85626	NA		hypothetical protein	Likely involved in siderophore function due to conserved localization within the yersiniabactin gene cluster.; similar to GP:4106631, and GP:21959254; identified by sequence similarity; putative
PSPTO2602	NC_004578.1	NA	NA	NA	NA	NA	NA	10.2752	NA		yersiniabactin non-ribosomal peptide synthetase	Catalyzes the condensation of salicylate with two molecules of cysteine which are both cyclized to thiazoline rings. This enzyme contains a single adenylation domain which most likely charges both of final two thiolation domains with cysteine. Following the adenylation domain is an unidentified domain which most likely provides the docking site for the thiazoline reductase (irp3) which reduces th…
PSPTO2603	NC_004578.1	NA	NA	NA	NA	NA	NA	8.80353	NA		ABC transporter, ATP-binding permease protein	Presumed to have relevance to siderophore functions due to presence in yersiniabactin biosynthesis operon; similar to GP:11493181; identified by sequence similarity; putative
PSPTO2604	NC_004578.1	NA	NA	NA	NA	NA	NA	7.14429	NA		ABC transporter, ATP-binding permease protein	Presumed to have relevance to siderophore functions due to presence in yersiniabactin biosynthesis operon.; similar to GP:11493180; identified by sequence similarity; putative
PSPTO2605	NC_004578.1	NA	NA	NA	NA	NA	NA	9.37379	NA		TonB-dependent siderophore receptor, putative	Presumed to have relevance to siderophore functions due to presence at one end of the yersiniabactin biosynthesis operon.; similar to GP:557754, and SP:P46359; identified by sequence similarity; putative
PSPTO2608	NC_004578.1	NA	NA	NA	-1.48051	NA	NA	-2.16887	NA		Sco1 SenC family protein
PSPTO2638	NC_004578.1	NA	NA	NA	-1.33357	NA	NA	NA	-1.68749	abP	L-arabinose ABC transporter, periplasmic L-arabinose-binding protein
PSPTO2678	NC_004578.1	NA	NA	-1.01444	-1.92389	NA	-1.36163	-1.86397	-0.909458	hopP1	type III helper protein HopP1	previously known as HopPtoP (PMID 11872842; Guttman et al, 2002) and HrpW-related (PMID 11854524; Fouts et al, 2002); similar to GP:3694999; identified by sequence similarity; putative
PSPTO2680	NC_004578.1	NA	NA	NA	-0.93577	NA	NA	NA	NA	gabD-3	succinate-semialdehyde dehydrogenase	similar to GP:15140237, and SP:P25526; identified by sequence similarity; putative
PSPTO2691	NC_004578.1	NA	NA	-0.970912	-1.76991	NA	-0.99366	-1.81568	NA		membrane protein, TerC family	identified by match to PFAM protein family HMM PF04020
PSPTO2701	NC_004578.1	NA	NA	NA	-0.541423	NA	NA	NA	-0.58618		fructokinase	similar to GP:2293420; identified by sequence similarity; putative
PSPTO2702	NC_004578.1	NA	NA	NA	-0.445931	NA	NA	NA	NA	xylB	xylulokinase	identified by match to PFAM protein family HMM PF02782
PSPTO2703	NC_004578.1	NA	NA	NA	-0.342859	NA	NA	NA	NA	uxuB	D-mannonate oxidoreductase	similar to SP:P39160; identified by sequence similarity; putative
PSPTO2705	NC_004578.1	NA	NA	NA	-0.397877	NA	NA	NA	-0.555793		mannitol ABC transporter, permease protein
PSPTO2707	NC_004578.1	NA	NA	NA	-0.38756	NA	NA	NA	-0.554632		mannitol ABC transporter, periplasmic mannitol-binding protein	similar to GP:2293414; identified by sequence similarity; putative
PSPTO2714	NC_004578.1	NA	NA	NA	0.360841	NA	NA	NA	NA		protein-glutamate methylesterase, putative	similar to SP:P04042; identified by sequence similarity; putative
PSPTO2719	NC_004578.1	NA	NA	NA	-0.759138	NA	NA	-1.03275	-0.619126		enoyl-CoA hydratase	Catalyzes the reversible hydration of unsaturated fatty acyl-CoA to beta-hydroxyacyl-CoA
PSPTO2720	NC_004578.1	NA	NA	NA	-1.08298	NA	NA	NA	-1.00475	nudC	NADH pyrophosphatase	can catalyze hydrolysis of broad range of dinucleotide pyrophosphates but prefers reduced form of NADH; requires divalent metal ions such as magnesium and manganese and produces two mononucleoside 5 -phosphates
PSPTO2729	NC_004578.1	NA	NA	NA	NA	NA	NA	NA	1.88816		hypothetical protein	identified by Glimmer2; putative
PSPTO2730	NC_004578.1	NA	NA	NA	NA	NA	NA	NA	1.22886	cysI	sulphite reductase
PSPTO2732	NC_004578.1	NA	0.697632	NA	NA	NA	NA	NA	NA	metH	5-methyltetrahydrofolate--homocysteine methyltransferase
PSPTO2752	NC_004578.1	NA	NA	NA	-0.398752	NA	NA	NA	-0.551873	tpx	thiol peroxidase	similar to SP:P37901, SP:P14250, and PID:148571; identified by sequence similarity; putative
PSPTO2769	NC_004578.1	NA	NA	NA	NA	NA	NA	NA	1.52736		lipoprotein, putative
PSPTO2773	NC_004578.1	NA	NA	-0.673956	NA	NA	NA	NA	1.00828		hypothetical protein	identified by Glimmer2; putative
PSPTO2806	NC_004578.1	NA	-0.936105	NA	-0.777017	NA	NA	NA	-0.770695		dienelactone hydrolase family protein	identified by match to PFAM protein family HMM PF02843
PSPTO2829	NC_004578.1	NA	-1.09702	NA	NA	NA	NA	NA	NA		non-ribosomal peptide synthetase	This gene consists of three complete condensation, adenylation, thiolation domain modules. The adenylation domains are specific for leucine, leucine and an unidentified amino acid. This NRPS lacks domains typical of the initiating or terminating components of NRPSs. The following gene which contains a terminal thioesterase domain is most likely its partner. There are no upstream genes which could…
PSPTO2844	NC_004578.1	NA	NA	NA	-2.75494	NA	NA	NA	-2.25328		hypothetical protein	identified by Glimmer2; putative
PSPTO2845	NC_004578.1	NA	NA	NA	-1.87457	NA	NA	NA	-1.65894		hypothetical protein	similar to GP:9949964; identified by sequence similarity; putative
PSPTO2846	NC_004578.1	NA	NA	NA	-0.808659	NA	NA	NA	-0.828524		TonB-dependent siderophore receptor, putative	similar to GB:U13737, GB:U13738, GB:U26943, SP:P42574, PID:561666, PID:561668, and PID:857569; identified by sequence similarity; putative
PSPTO2849	NC_004578.1	NA	NA	NA	-1.85284	NA	NA	-1.8748	NA		cytochrome c family protein	identified by match to PFAM protein family HMM PF00034
PSPTO2850	NC_004578.1	NA	NA	NA	-2.28952	NA	NA	NA	-1.70115		hypothetical protein	similar to GP:17427046; identified by sequence similarity; putative
PSPTO2851	NC_004578.1	NA	NA	NA	-2.26394	NA	NA	NA	-1.44088		SCO1 SenC family protein	identified by match to PFAM protein family HMM PF02630
PSPTO2852	NC_004578.1	NA	NA	NA	-2.50026	NA	NA	NA	-2.64897		hypothetical protein	identified by Glimmer2; putative
PSPTO2853	NC_004578.1	NA	NA	NA	-3.52925	NA	NA	NA	-2.79484		TonB-dependent receptor, putative	identified by match to TIGR protein family HMM TIGR01783
PSPTO2871	NC_004578.1	NA	-0.687562	NA	NA	NA	NA	NA	NA		hypothetical protein	identified by Glimmer2; putative
PSPTO2872	NC_004578.1	NA	-0.729911	NA	NA	NA	NA	NA	NA	hopL1	type III effector HopL1	previously known as HopPtoL (PMID 12032338; Petnicki-Ocwieja et al, 2002)
PSPTO2873	NC_004578.1	NA	-0.448903	NA	NA	NA	NA	NA	NA		hypothetical protein	similar to GP:12722244; identified by sequence similarity; putative
PSPTO2877	NC_004578.1	NA	-0.90573	NA	NA	NA	NA	NA	NA		hypothetical protein	identified by match to PFAM protein family HMM PF03781
PSPTO2878	NC_004578.1	NA	-0.696512	NA	NA	NA	NA	NA	NA		lipoprotein, putative
PSPTO2904	NC_004578.1	NA	NA	NA	-1.32783	NA	NA	-1.38317	NA	vanA	vanillate O-demethylase, oxygenase subunit
PSPTO3039	NC_004578.1	NA	NA	NA	-0.537048	NA	NA	-0.575775	-0.679429		alcohol dehydrogenase, zinc-containing	similar to GP:13926036; identified by sequence similarity; putative
PSPTO3067	NC_004578.1	NA	1.78469	NA	NA	NA	NA	NA	1.82709		hypothetical protein	identified by Glimmer2; putative
PSPTO3087	NC_004578.1	NA	NA	-0.541941	-0.957291	NA	NA	-1.07228	-0.41535	hopAB2	type III effector HopAB2	also known as AvrPtoB; similar to GP:5702216, and GP:18535643; identified by sequence similarity; putative
PSPTO3105	NC_004578.1	NA	NA	NA	-0.734545	NA	NA	NA	-0.686059		hypothetical protein	similar to GP:9948480; identified by sequence similarity; putative
PSPTO3108	NC_004578.1	NA	-0.417724	NA	NA	NA	NA	NA	NA	ahpC	alkyl hydroperoxide reductase, subunit C	similar to SP:P80239; identified by sequence similarity; putative
PSPTO3117	NC_004578.1	NA	0.938612	NA	NA	NA	NA	-0.71491	NA		hypothetical protein	identified by Glimmer2; putative
PSPTO3120	NC_004578.1	NA	NA	2.41637	1.76782	NA	2.41963	2.14	NA		Cof-like hydrolase family protein	identified by match to TIGR protein family HMM TIGR00338
PSPTO3121	NC_004578.1	NA	NA	1.08934	1.47184	NA	NA	1.9115	NA	zwf-2	glucose-6-phosphate 1-dehydrogenase
PSPTO3122	NC_004578.1	NA	NA	1.52285	1.60004	NA	1.84641	2.01777	NA	gnd	6-phosphogluconate dehydrogenase	catalyzes the formation of D-ribulose 5-phosphate from 6-phospho-D-gluconate
PSPTO3130	NC_004578.1	NA	NA	NA	NA	NA	NA	NA	1.07119	glgX	glycogen operon protein GlgX
PSPTO3136	NC_004578.1	NA	NA	NA	-0.488499	NA	NA	NA	NA	acpD	acyl carrier protein phosphodiesterase	catalyzes the hydrolytic cleavage of the 4 -phosphopantetheine residue from ACP
PSPTO3150	NC_004578.1	NA	NA	NA	-1.82413	NA	NA	NA	NA		cobalamin synthesis protein P47K family protein
PSPTO3152	NC_004578.1	NA	NA	NA	-1.88122	NA	NA	NA	NA		hypothetical protein
PSPTO3157	NC_004578.1	NA	NA	NA	3.2856	NA	NA	7.34131	NA		hypothetical protein	identified by Glimmer2; putative
PSPTO3162	NC_004578.1	NA	NA	NA	NA	NA	NA	-1.01787	NA		hypothetical protein	similar to GP:15075777; identified by sequence similarity; putative
PSPTO3163	NC_004578.1	NA	NA	NA	NA	NA	NA	NA	-0.566295		enoyl-CoA hydratase isomerase family protein	similar to SP:Q52995; identified by sequence similarity; putative
PSPTO3164	NC_004578.1	NA	NA	NA	-0.72995	NA	NA	NA	-0.768575	phbA-2	acetyl-CoA acetyltransferase	similar to SP:P45359; identified by sequence similarity; putative
PSPTO3179	NC_004578.1	NA	0.483226	NA	NA	NA	NA	NA	NA		PqiB family protein
PSPTO3195	NC_004578.1	NA	NA	NA	-0.756483	NA	NA	NA	NA		sensor histidine kinase	identified by match to PFAM protein family HMM PF00512
PSPTO3269	NC_004578.1	NA	NA	NA	-1.14014	NA	NA	NA	-1.14197	pstS	phosphate ABC transporter, periplasmic phosphate-binding protein	similar to SP:P06128; identified by sequence similarity; putative
PSPTO3278	NC_004578.1	NA	NA	NA	-0.980588	NA	NA	-0.946256	-1.13338		hypothetical protein	similar to SP:P32140, and SP:P32140; identified by sequence similarity; putative
PSPTO3282	NC_004578.1	NA	NA	NA	-0.707853	NA	NA	NA	-0.903342		lipoprotein, putative
PSPTO3291	NC_004578.1	NA	NA	NA	-1.51583	NA	NA	NA	-1.89276		methyl-accepting chemotaxis protein	identified by match to TIGR protein family HMM TIGR00034
PSPTO3294	NC_004578.1	NA	NA	4.66114	4.98336	NA	NA	6.00267	NA		TonB-dependent siderophore receptor, putative	similar to GP:2981048, and SP:P00089; identified by sequence similarity; putative
PSPTO3323	NC_004578.1	NA	NA	NA	-0.711633	NA	NA	NA	-1.07714		aldehyde dehydrogenase family protein	identified by match to TIGR protein family HMM TIGR01804
PSPTO3331	NC_004578.1	NA	NA	NA	-0.373758	NA	NA	-0.368672	NA		protease inhibitor Inh	identified by match to PFAM protein family HMM PF02974
PSPTO3333	NC_004578.1	NA	NA	NA	-0.890306	NA	NA	NA	-0.835677		hypothetical protein	similar to SP:P06967; identified by sequence similarity; putative
PSPTO3337	NC_004578.1	NA	NA	NA	NA	NA	NA	-1.19748	-1.1325		hypothetical protein	identified by Glimmer2; putative
PSPTO3349	NC_004578.1	NA	0.450446	NA	0.515981	NA	NA	NA	0.793546	ftsK	cell division protein FtsK
PSPTO3352	NC_004578.1	NA	1.40997	NA	NA	NA	NA	-0.911861	NA	infA	translation initiation factor IF-1	Stimulates the activities of the other two initiation factors, IF-2 and IF-3
PSPTO3353	NC_004578.1	NA	NA	NA	-0.389868	NA	NA	NA	-0.55455	clpA	ATP-dependent clp protease, ATP-binding subunit ClpA
PSPTO3355	NC_004578.1	NA	-1.74225	NA	-1.1227	NA	NA	NA	NA		cold shock domain family protein
PSPTO3359	NC_004578.1	NA	1.99891	NA	0.65152	NA	NA	NA	NA		hypothetical protein	similar to GP:9948694, and GP:9948694; identified by sequence similarity; putative
PSPTO3364	NC_004578.1	NA	NA	NA	NA	NA	NA	-0.701358	-0.712302	aceA	isocitrate lyase	Catalyzes the first step in the glyoxalate cycle, which converts lipids to carbohydrates
PSPTO3365	NC_004578.1	NA	NA	NA	NA	NA	NA	-1.29064	NA	nuoA	NADH dehydrogenase alpha subunit	Catalyzes the transfer of electrons from NADH to ubiquinone
PSPTO3366	NC_004578.1	NA	NA	NA	NA	NA	NA	-0.809725	NA	nuoB	NADH dehydrogenase beta subunit	The point of entry for the majority of electrons that traverse the respiratory chain eventually resulting in the reduction of oxygen
PSPTO3367	NC_004578.1	NA	NA	NA	NA	NA	NA	-1.29068	NA	nuoCD	NADH dehydrogenase I, C D subunit
PSPTO3368	NC_004578.1	NA	NA	NA	-1.04996	NA	NA	-1.82099	NA	nuoE	ATP synthase subunit E	Produces ATP from ADP in the presence of a proton gradient across the membrane. Rotates with gamma and delta subunits in a cylinder formed of alternating alpha and beta subunits
PSPTO3369	NC_004578.1	NA	NA	NA	NA	NA	NA	-1.77491	NA	nuoF	NADH dehydrogenase I, F subunit
PSPTO3370	NC_004578.1	NA	NA	NA	-1.12001	NA	NA	-1.96969	NA	nuoG	NADH dehydrogenase gamma subunit	Catalyzes the transfer of electrons from NADH to ubiquinone
PSPTO3371	NC_004578.1	NA	NA	NA	NA	NA	NA	-2.87397	NA	nuoH	NADH dehydrogenase subunit H	Catalyzes the transfer of electrons from NADH to ubiquinone
PSPTO3373	NC_004578.1	NA	NA	NA	NA	NA	NA	-4.26957	NA	nuoJ	NADH dehydrogenase subunit J	Catalyzes the transfer of electrons from NADH to ubiquinone
PSPTO3376	NC_004578.1	NA	NA	NA	NA	NA	NA	-1.89049	NA	nuoM	NADH dehydrogenase subunit M	Catalyzes the transfer of electrons from NADH to ubiquinone
PSPTO3377	NC_004578.1	NA	NA	NA	-0.913131	NA	NA	-1.74242	NA	nuoN	NADH dehydrogenase subunit N	Catalyzes the transfer of electrons from NADH to ubiquinone
PSPTO3380	NC_004578.1	NA	NA	NA	-1.28414	NA	NA	-1.708	-1.09005		sensor histidine kinase
PSPTO3381	NC_004578.1	NA	NA	NA	-1.89765	NA	NA	-2.13891	-1.54965		DNA-binding response regulator
PSPTO3382	NC_004578.1	NA	NA	NA	-0.850319	NA	NA	-1.22054	NA		lipoprotein, putative
PSPTO3383	NC_004578.1	NA	NA	NA	-1.44273	NA	NA	-1.65362	NA		hypothetical protein	identified by Glimmer2; putative
PSPTO3430	NC_004578.1	NA	0.716516	NA	NA	NA	NA	NA	NA		6-pyruvoyl tetrahydrobiopterin synthase, putative	identified by match to TIGR protein family HMM TIGR00039
PSPTO3455	NC_004578.1	NA	NA	NA	-1.00989	NA	NA	NA	-1.08224		3-oxoacid CoA-transferase, subunit A family
PSPTO3462	NC_004578.1	NA	NA	NA	NA	NA	NA	5.44556	NA		TonB-dependent siderophore receptor	identified by match to TIGR protein family HMM TIGR01783
PSPTO3468	NC_004578.1	NA	-0.319601	NA	NA	NA	NA	NA	NA		hypothetical protein	similar to GP:9478255, and GP:17984964; identified by sequence similarity; putative
PSPTO3487	NC_004578.1	NA	1.86075	NA	NA	NA	NA	NA	0.776089		dnaK suppressor protein, putative	similar to SP:P18274; identified by sequence similarity; putative
PSPTO3493	NC_004578.1	NA	NA	NA	-1.2086	NA	NA	NA	-1.42471		iolH protein	similar to SP:P42418; identified by sequence similarity; putative
PSPTO3494	NC_004578.1	NA	NA	NA	-0.711643	NA	NA	NA	NA	iolG	myo-inositol 2-dehydrogenase	similar to SP:P26935, GB:Z14978, GB:X82206, SP:P42024, SP:P42025, PID:28346, PID:563883, PID:563886, and PID:563888; identified by sequence similarity; putative
PSPTO3495	NC_004578.1	NA	NA	NA	-0.880025	NA	NA	NA	-1.03805		iolD protein	similar to SP:P42415; identified by sequence similarity; putative
PSPTO3498	NC_004578.1	NA	NA	NA	-0.901221	NA	NA	NA	-1.01253		iolB protein	similar to SP:P42413; identified by sequence similarity; putative
PSPTO3510	NC_004578.1	NA	NA	NA	-0.503395	NA	NA	-0.946908	NA	lexA-2	LexA repressor	Represses a number of genes involved in the response to DNA damage
PSPTO3514	NC_004578.1	NA	0.671213	NA	NA	NA	NA	-0.541629	NA	topA	DNA topoisomerase I	catalyzes the ATP-dependent breakage of signle-stranded DNA followed by passage and rejoining, maintains net negative superhelicity
PSPTO3517	NC_004578.1	NA	NA	NA	0.183621	NA	NA	NA	NA	fadB	fatty oxidation complex, alpha subunit	similar to GP:15077078, and SP:P21177; identified by sequence similarity; putative
PSPTO3520	NC_004578.1	NA	NA	NA	NA	NA	NA	NA	-0.49797		universal stress protein family	similar to GB:S54005, GB:M20259, GB:M92381, SP:P13472, PID:339661, PID:339687, and PID:339697; identified by sequence similarity; putative
PSPTO3544	NC_004578.1	NA	NA	NA	-0.992358	NA	NA	NA	-1.04591		hypothetical protein	similar to GP:5881935; identified by sequence similarity; putative
PSPTO3548	NC_004578.1	NA	NA	NA	NA	NA	NA	NA	-1.4337		hypothetical protein	similar to GP:17431596, and GP:17431596; identified by sequence similarity; putative
PSPTO3550	NC_004578.1	NA	NA	NA	-0.716147	NA	NA	NA	-0.856498	fahA	fumarylacetoacetase
PSPTO3551	NC_004578.1	NA	NA	NA	-0.48319	NA	NA	NA	-0.717647	hmgA	homogentisate 1,2-dioxygenase	An oxygenase that acts to open the ring of homogentisate formingmaleylacetoacetate as part of the catabolism of L-tyrosine and L-phenylalanine
PSPTO3553	NC_004578.1	NA	NA	NA	-0.815244	NA	NA	-1.09927	-1.10457	hppD	4-hydroxyphenylpyruvate dioxygenase	identified by match to PFAM protein family HMM PF00903
PSPTO3554	NC_004578.1	NA	NA	NA	NA	NA	NA	-0.95956	NA	maiA	maleylacetoacetate isomerase	identified by match to PFAM protein family HMM PF02798
PSPTO3574	NC_004578.1	NA	NA	5.07768	4.80349	NA	NA	6.07415	NA		TonB-dependent siderophore receptor, putative	identified by match to TIGR protein family HMM TIGR01783
PSPTO3577	NC_004578.1	NA	-1.59259	NA	-1.10245	NA	NA	NA	NA		methyl-accepting chemotaxis protein	identified by match to PFAM protein family HMM PF00672
PSPTO3580	NC_004578.1	NA	NA	NA	NA	NA	NA	NA	1.23339		methyl-accepting chemotaxis protein	identified by match to PFAM protein family HMM PF00672
PSPTO3582	NC_004578.1	NA	NA	-3.22592	-2.72612	NA	-3.19429	-3.14939	NA	katB	catalase	similar to SP:P46206, GB:M11958, GB:M11959, GB:M11960, GB:M11961, GB:M11962, GB:M11963, GB:M11964, GB:M11965, GB:M11966, GB:M11967, GB:M11968, GB:L00159, GB:L00160, GB:S75476, GB:V00572, GB:D28371, SP:P00558, SP:P07205, PID:35435, PID:387020, and PID:387021; identified by sequence similarity; putative
PSPTO3596	NC_004578.1	NA	NA	NA	0.92282	NA	NA	1.19355	NA		hypothetical protein	similar to GP:12514379; identified by sequence similarity; putative
PSPTO3597	NC_004578.1	NA	NA	NA	NA	NA	NA	0.952169	NA		hypothetical protein	similar to GP:4062579; identified by sequence similarity; putative
PSPTO3598	NC_004578.1	NA	NA	4.74068	4.87977	NA	NA	5.97917	NA		dyp-type peroxidase family protein	identified by match to PFAM protein family HMM PF04261
PSPTO3599	NC_004578.1	NA	NA	4.40806	4.99083	NA	4.36616	6.00637	NA		hypothetical protein	identified by match to PFAM protein family HMM PF04302
PSPTO3602	NC_004578.1	NA	-3.6991	NA	-0.81183	NA	NA	NA	NA		hypothetical protein	identified by Glimmer2; putative
PSPTO3616	NC_004578.1	NA	-2.04895	NA	-1.46433	NA	NA	NA	-1.30893		hypothetical protein	identified by Glimmer2; putative
PSPTO3646	NC_004578.1	NA	0.717898	NA	NA	NA	NA	NA	NA	dnaZX	DNA polymerase III subunits gamma and tau	plays a role in assembling DnaB onto the primer template and interacts with the core polymerase
PSPTO3676	NC_004578.1	NA	1.06503	NA	NA	NA	NA	NA	NA		hypothetical protein	similar to SP:P55533; identified by sequence similarity; putative
PSPTO3688	NC_004578.1	NA	NA	NA	NA	NA	NA	0.0375975	NA		hypothetical protein
PSPTO3690	NC_004578.1	NA	-0.895134	NA	NA	NA	NA	1.25003	NA		hypothetical protein	similar to SP:P03753, and SP:P03753; identified by sequence similarity; putative
PSPTO3692	NC_004578.1	NA	NA	NA	NA	NA	NA	3.08095	NA		TonB-dependent siderophore receptor	similar to SP:P25184; identified by sequence similarity; putative
PSPTO3700	NC_004578.1	NA	NA	-0.803881	NA	NA	NA	NA	0.595474		oxidoreductase, aldo keto reductase family	identified by match to TIGR protein family HMM TIGR01293
PSPTO3705	NC_004578.1	NA	-0.604621	NA	NA	NA	NA	NA	-0.861465		enoly-CoA hydratase isomerase family protein
PSPTO3706	NC_004578.1	NA	-0.694214	NA	NA	NA	NA	NA	NA	acdA	acyl-CoA dehydrogenase
PSPTO3711	NC_004578.1	NA	0.401565	NA	NA	NA	NA	NA	NA	dnaQ	DNA polymerase III subunit epsilon	3 -5 exonuclease of DNA polymerase III
PSPTO3712	NC_004578.1	NA	0.720593	NA	NA	NA	NA	NA	NA	rnhA	ribonuclease H	An endonuclease which specifically degrades the RNA of RNA-DNA hybrids
PSPTO3713	NC_004578.1	NA	NA	NA	-0.296937	NA	NA	NA	NA		hypothetical protein	identified by Glimmer2; putative
PSPTO3715	NC_004578.1	NA	0.902299	NA	NA	NA	NA	NA	NA	mltD	membrane-bound lytic murein transglycosylase D
PSPTO3719	NC_004578.1	NA	NA	NA	NA	NA	NA	NA	-0.180744		ABC transporter, permease protein
PSPTO3721	NC_004578.1	NA	NA	NA	NA	NA	NA	-0.699694	NA	fabI	enoyl-(acyl-carrier-protein) reductase	similar to GP:5822345, and SP:P29132; identified by sequence similarity; putative
PSPTO3727	NC_004578.1	NA	NA	NA	0.164959	NA	NA	NA	NA	tig	trigger factor	Tig; RopA; peptidyl-prolyl cis/trans isomerase; promotes folding of newly synthesized proteins; binds ribosomal 50S subunit; forms a homodimer
PSPTO3733	NC_004578.1	NA	1.45867	NA	NA	NA	NA	-1.30974	NA	folD-2	methylenetetrahydrofolate dehydrogenase methenyltetrahydrofolate cyclohydrolase	similar to SP:P24186, GB:J02685, GB:J03603, GB:M31551, GB:M31547, GB:M31548, GB:M31549, GB:M31550, SP:P05120, PID:1567409, PID:189545, PID:189547, PID:189561, PID:189563, PID:340154, PID:35268, PID:386995, PID:641357, PID:641359, PID:641361, and PID:641374; identified by sequence similarity; putative
PSPTO3752	NC_004578.1	NA	NA	NA	-0.582624	NA	NA	-0.671877	NA	acnB	aconitate hydratase	Catalyzes the conversion of citrate to isocitrate
PSPTO3757	NC_004578.1	NA	NA	NA	NA	NA	NA	NA	-0.537025		hypothetical protein	identified by match to PFAM protein family HMM PF02812
PSPTO3768	NC_004578.1	NA	NA	NA	NA	NA	NA	-0.670426	NA		hypothetical protein	identified by Glimmer2; putative
PSPTO3783	NC_004578.1	NA	NA	NA	NA	NA	NA	NA	-0.74365		hypothetical protein	similar to SP:P39293, and SP:P39293; identified by sequence similarity; putative
PSPTO3788	NC_004578.1	NA	NA	NA	-0.300955	NA	NA	-0.318018	NA	pepN	aminopeptidase N	similar to GP:12324950, and SP:P04825; identified by sequence similarity; putative
PSPTO3789	NC_004578.1	NA	0.767007	NA	NA	NA	NA	NA	NA		hypothetical protein	identified by Glimmer2; putative
PSPTO3815	NC_004578.1	NA	NA	NA	NA	NA	NA	-0.377489	NA	accD	acetyl-CoA carboxylase beta subunit	Catalyzes the carboxylation of acetyl-CoA to malonyl-CoA
PSPTO3825	NC_004578.1	NA	NA	NA	-0.356748	NA	NA	-0.434702	NA	pilZ	type IV pilus biogenesis protein PilZ
PSPTO3830	NC_004578.1	NA	0.528445	NA	NA	NA	NA	-0.808017	NA	fabF	3-oxoacyl-(acyl carrier protein) synthase	Catalyzes a condensation reaction in fatty acid biosynthesis: addition of an acyl acceptor of two carbons from malonyl-ACP
PSPTO3833	NC_004578.1	NA	NA	NA	NA	NA	NA	-0.460319	NA	fabD	acyl-carrier-protein S-malonyltransferase	identified by match to PFAM protein family HMM PF03454
PSPTO3834	NC_004578.1	NA	1.2035	NA	NA	NA	NA	NA	NA	plsX	fatty acid phospholipid synthesis protein	poorly understood protein involved in fatty acid and phospholipid biosynthesis
PSPTO3836	NC_004578.1	NA	0.91932	NA	0.670912	NA	NA	NA	0.614334		hypothetical protein	identified by Glimmer2; putative
PSPTO3864	NC_004578.1	NA	NA	NA	-0.44846	NA	NA	NA	NA	psyI	autoinducer synthesis protein PsyI	similar to GB:U07987, SP:P01871, PID:184726, and PID:468239; identified by sequence similarity; putative
PSPTO3872	NC_004578.1	NA	0.612452	NA	NA	NA	NA	NA	NA	minC	septum formation inhibitor	Blocks the formation of polar Z-ring septums
PSPTO3878	NC_004578.1	NA	-2.56723	NA	-1.23379	NA	NA	NA	NA		ABC transporter, periplasmic substrate-binding protein	identified by match to PFAM protein family HMM PF01547
PSPTO3893	NC_004578.1	NA	NA	NA	-0.3774	NA	NA	NA	-0.401272		glyoxalase, putative	identified by match to PFAM protein family HMM PF00903
PSPTO3902	NC_004578.1	NA	NA	NA	-0.380866	NA	NA	NA	-0.572722	cysK	cysteine synthase A
PSPTO3917	NC_004578.1	NA	NA	NA	0.26334	NA	NA	NA	0.540889		hypothetical protein	identified by Glimmer2; putative
PSPTO3925	NC_004578.1	NA	-1.43302	NA	-0.935669	NA	NA	NA	-1.45071		gas vesicle protein, putative	similar to GP:3089521, and GP:3089521; identified by sequence similarity; putative
PSPTO3950	NC_004578.1	NA	NA	NA	0.280225	NA	NA	NA	NA	purC	phosphoribosylaminoimidazole-succinocarboxamidesynthase	catalyzes the formation of (S)-2-(5-amino-1-(5-phospho-D-ribosyl)imidazole-4- carboxamido)succinate from 5-amino-1-(5-phospho-D-ribosyl)imidazole-4-carboxylate and L-aspartate in purine biosynthesis
PSPTO3951	NC_004578.1	NA	NA	NA	1.09808	NA	NA	NA	NA		metallo-beta-lactamase superfamily protein	identified by match to PFAM protein family HMM PF00753
PSPTO3954	NC_004578.1	NA	1.42284	NA	NA	NA	NA	NA	NA		hypothetical protein	identified by Glimmer2; putative
PSPTO3955	NC_004578.1	NA	NA	NA	NA	NA	NA	NA	-0.434835		AhpC Tsa family protein	identified by match to PFAM protein family HMM PF00578
PSPTO3959	NC_004578.1	NA	NA	NA	-0.729666	NA	NA	-1.26304	NA	nadA	quinolinate synthetase	3 different subfamilies; catalyzes the formation of quinolinate from iminoaspartate and dihydroxyacetone phosphate
PSPTO3972	NC_004578.1	NA	NA	NA	0.266933	NA	NA	NA	NA	tolB	translocation protein TolB precursor	forms dimers; may be involved in cell envelope integrity; interacts with outer membrane proteins and with the C-terminal domain of inner membrane protein TolA
PSPTO3973	NC_004578.1	NA	NA	NA	0.833444	NA	NA	NA	1.20303	tolA	tolA protein	similar to GP:5514778, and SP:P50600; identified by sequence similarity; putative
PSPTO3974	NC_004578.1	NA	0.963548	NA	NA	NA	NA	-0.887781	NA	tolR-2	tolR protein	similar to SP:P50599, GB:U07988, SP:P01871, PID:184726, PID:468241, PID:499592, PID:567116, and PID:567175; identified by sequence similarity; putative
PSPTO3975	NC_004578.1	NA	0.790197	NA	NA	NA	NA	NA	NA	tolQ-2	tolQ protein	similar to SP:P05828; identified by sequence similarity; putative
PSPTO3976	NC_004578.1	NA	0.574051	NA	NA	NA	NA	NA	NA		hypothetical protein	identified by match to PFAM protein family HMM PF03061
PSPTO3983	NC_004578.1	NA	NA	0.696142	NA	NA	NA	NA	-0.518889		Dps family protein	similar to SP:P37960; identified by sequence similarity; putative
PSPTO3984	NC_004578.1	NA	NA	NA	-0.451192	NA	NA	NA	NA		cold shock domain family protein	similar to SP:P80415; identified by sequence similarity; putative
PSPTO3987	NC_004578.1	NA	NA	NA	-0.561897	NA	NA	NA	-0.503487	oprD	porin D	similar to SP:P32722, and SP:P32722; identified by sequence similarity; putative
PSPTO4001	NC_004578.1	NA	NA	NA	-0.260368	NA	NA	NA	NA	avrPto1	type III effector protein AvrPto1	similar to GP:309853; identified by sequence similarity; putative
PSPTO4010	NC_004578.1	NA	0.56162	NA	NA	NA	NA	NA	NA		repressor protein cI	similar to GP:8919960, and SP:P03034; identified by sequence similarity; putative
PSPTO4019	NC_004578.1	NA	NA	NA	NA	NA	NA	-2.37866	NA		hypothetical protein	similar to SP:P75802, SP:Q05426, and PID:150149; identified by sequence similarity; putative
PSPTO4024	NC_004578.1	NA	NA	NA	0.823505	NA	NA	NA	0.949726	fnr-1	ferredoxin--NADP reductase	similar to SP:Q44532, and SP:Q44532; identified by sequence similarity; putative
PSPTO4027	NC_004578.1	NA	0.333989	NA	NA	NA	NA	-0.325878	NA		DNA-binding response regulator, LuxR family	identified by match to TIGR protein family HMM TIGR01387
PSPTO4033	NC_004578.1	NA	NA	NA	-0.597194	NA	NA	NA	-0.627148	recA	recombinase A	catalyzes the hydrolysis of ATP in the presence of single-stranded DNA, the ATP-dependent uptake of single-stranded DNA by duplex DNA, and the ATP-dependent hybridization of homologous single-stranded DNAs
PSPTO4059	NC_004578.1	NA	NA	NA	NA	NA	NA	-1.20404	NA	fdxA	ferredoxin	similar to GP:7243294, and SP:P00213; identified by sequence similarity; putative
PSPTO4100	NC_004578.1	NA	0.251562	NA	NA	NA	NA	NA	NA		MaoC-like domain protein	identified by match to PFAM protein family HMM PF03061
PSPTO4101	NC_004578.1	NA	NA	-0.731852	-1.25847	NA	NA	-1.20293	-0.526614	hopAK1	type III effector HopAK1	previously known as HopPmaH (PMID 11872842; Guttman et al, 2002); similar to GP:1783275, and GP:19071494; identified by sequence similarity; putative
PSPTO4107	NC_004578.1	NA	0.865232	NA	NA	NA	NA	NA	NA		hypothetical protein	identified by Glimmer2; putative
PSPTO4108	NC_004578.1	NA	NA	NA	-0.235334	NA	NA	NA	-0.546846		high-affinity branched-chain amino acid ABC transporter, periplasmic amino acid-binding protein	similar to SP:P04816, and SP:P21175; identified by sequence similarity; putative
PSPTO4136	NC_004578.1	NA	NA	0.833219	NA	NA	NA	NA	-1.3033		amino acid ABC transporter, periplasmic amino acid-binding protein
PSPTO4145	NC_004578.1	NA	0.671613	0.461545	0.863006	NA	NA	NA	0.401461	capB	cold shock protein CapB	similar to GP:13625473, and SP:P80415; identified by sequence similarity; putative
PSPTO4147	NC_004578.1	NA	0.55351	NA	0.184051	NA	NA	NA	NA	metG	methionyl-tRNA synthetase	Required for both initiation of translation and elongation of protein synthesis
PSPTO4155	NC_004578.1	NA	NA	NA	NA	NA	NA	NA	0.37018	argG	argininosuccinate synthase	Catalyzes ATP + L-citrulline + L-aspartate = AMP + diphosphate + (N(omega)-L-arginino)succinate
PSPTO4157	NC_004578.1	NA	0.849296	NA	NA	NA	NA	NA	NA		dihydroorotase	catalyzes the formation of N-carbamoyl-L-aspartate from (S)-dihydroorotate in pyrimidine biosynthesis
PSPTO4158	NC_004578.1	NA	NA	NA	NA	NA	NA	NA	0.272926	rnt	ribonuclease T	Responsible for the end-turnover of tRNA: specifically removes the terminal AMP residue from uncharged tRNA (tRNA-C-C-A)
PSPTO4159	NC_004578.1	NA	NA	6.4264	7.47183	NA	6.41413	8.67263	NA		bacterioferritin-associated ferredoxin	similar to GP:4378826, and SP:P13655; identified by sequence similarity; putative
PSPTO4160	NC_004578.1	NA	NA	-4.27101	-4.37909	NA	NA	-7.16404	NA	bfr	bacterioferritin	similar to SP:P22759, and SP:P22759; identified by sequence similarity; putative
PSPTO4168	NC_004578.1	NA	NA	NA	-0.716317	NA	NA	NA	-1.62054	glpK	glycerol kinase	Converts glycerol and ADP to glycerol-3-phosphate and ADP
PSPTO4169	NC_004578.1	NA	NA	NA	NA	NA	NA	-0.966187	NA	glpR	glycerol-3-phosphate regulon repressor	similar to SP:Q51391; identified by sequence similarity; putative
PSPTO4171	NC_004578.1	NA	NA	NA	-0.394095	NA	NA	NA	-0.481621		amino acid ABC transporter, periplasmic amino acid-binding protein
PSPTO4172	NC_004578.1	NA	NA	NA	-0.357847	NA	NA	NA	-0.370786		amino acid ABC transporter, permease protein
PSPTO4173	NC_004578.1	NA	NA	NA	-0.456383	NA	NA	NA	-0.519869		amino acid ABC transporter, permease protein
PSPTO4174	NC_004578.1	NA	NA	NA	-0.451412	NA	NA	NA	-0.558052		amino acid ABC transporter, ATP-binding protein
PSPTO4196	NC_004578.1	NA	NA	NA	NA	NA	NA	NA	0.450888	gcd	glucose dehydrogenase	similar to SP:P15877; identified by sequence similarity; putative
PSPTO4210	NC_004578.1	NA	0.448323	-0.487546	NA	NA	NA	NA	NA	lon-2	ATP-dependent protease La	identified by match to TIGR protein family HMM TIGR00382
PSPTO4218	NC_004578.1	NA	1.26201	NA	NA	NA	NA	NA	NA		hypothetical protein	identified by Glimmer2; putative
PSPTO4219	NC_004578.1	NA	0.984736	NA	NA	NA	NA	NA	NA	lepB	signal peptidase I	similar to SP:P26844; identified by sequence similarity; putative
PSPTO4222	NC_004578.1	NA	NA	NA	0.366896	NA	NA	NA	0.500786	mucB	sigma factor algU regulatory protein MucB	similar to SP:P38108; identified by sequence similarity; putative
PSPTO4223	NC_004578.1	NA	NA	NA	NA	NA	NA	NA	0.280342	mucA	sigma factor algU negative regulatory protein MucA	similar to SP:P38107; identified by sequence similarity; putative
PSPTO4224	NC_004578.1	NA	0.587491	NA	0.582968	NA	NA	NA	0.593101	rpoE	RNA polymerase sigma-70 factor	DNA-dependent RNA polymerase catalyzes the transcription of DNA into RNA using the four ribonucleoside triphosphates as substrates
PSPTO4232	NC_004578.1	-4.23076	NA	-4.28396	NA	4.23814	NA	NA	4.29672		TctC protein, putative	similar to GP:11128402; identified by sequence similarity; putative
PSPTO4233	NC_004578.1	NA	NA	-3.14802	NA	NA	NA	NA	3.22804		membrane protein TctB, putative	similar to GP:11128403; identified by sequence similarity; putative
PSPTO4234	NC_004578.1	-2.3091	NA	-2.2348	NA	NA	NA	NA	2.38463		membrane protein TctA, putative	similar to GP:11128404, and GP:11128404; identified by sequence similarity; putative
PSPTO4250	NC_004578.1	NA	NA	NA	NA	NA	NA	NA	-0.897947		DNA-binding protein	identified by match to PFAM protein family HMM PF01381
PSPTO4284	NC_004578.1	NA	NA	NA	-1.41717	NA	NA	NA	NA		acetyltransferase, GNAT family	identified by match to PFAM protein family HMM PF00583
PSPTO4285	NC_004578.1	NA	NA	NA	-2.3612	NA	NA	NA	-1.23446	adhB	alcohol dehydrogenase II	similar to SP:P06758; identified by sequence similarity; putative
PSPTO4290	NC_004578.1	NA	NA	NA	-0.242169	NA	NA	NA	NA	bglX	beta-glucosidase	similar to SP:P33363, SP:P17447, GB:X52905, PID:48716, GB:U00096, PID:1657512, and PID:1786506; identified by sequence similarity; putative
PSPTO4296	NC_004578.1	NA	2.14192	NA	NA	NA	NA	NA	NA		metabolite-proton symporter, putative	similar to GP:15159267; identified by sequence similarity; putative
PSPTO4297	NC_004578.1	NA	-1.41213	NA	-1.89411	NA	NA	NA	-1.90247		hypothetical protein
PSPTO4298	NC_004578.1	NA	NA	NA	-1.03866	NA	NA	NA	-1.11534		hypothetical protein	similar to GP:17428837; identified by sequence similarity; putative
PSPTO4305	NC_004578.1	NA	-0.347147	NA	NA	NA	NA	NA	-0.323748		outer membrane efflux protein
PSPTO4306	NC_004578.1	NA	NA	NA	NA	NA	NA	NA	-1.98306	pcaT	dicarboxylic acid transport protein
PSPTO4312	NC_004578.1	NA	NA	NA	NA	NA	NA	-0.472524	NA		phosphate transporter family protein	similar to GB:J05428, SP:P16662, GB:S82485, and PID:340080; identified by sequence similarity; putative
PSPTO4317	NC_004578.1	NA	NA	NA	NA	NA	NA	NA	-0.604711		hypothetical protein	similar to GP:7649485; identified by sequence similarity; putative
PSPTO4322	NC_004578.1	NA	NA	NA	NA	NA	NA	NA	-0.761439		hypothetical protein	identified by Glimmer2; putative
PSPTO4331	NC_004578.1	NA	NA	-0.389045	-0.575976	NA	NA	-0.778112	-0.18693	hopE1	type III effector HopE1	previously known as HolPtoV (PMID 11872842; Guttman et al, 2002) and HopPtoE (PMID 12032338; Petnicki-Ocwieja et al, 2002).
PSPTO4332	NC_004578.1	NA	1.27869	-1.10646	-0.978492	NA	NA	-2.25718	NA		hypothetical protein	similar to GP:12620626, and GP:12620626; identified by sequence similarity; putative
PSPTO4333	NC_004578.1	NA	NA	NA	-1.63077	NA	NA	-1.63795	-1.04142		moxR protein, putative	similar to GP:7799213; identified by sequence similarity; putative
PSPTO4335	NC_004578.1	NA	-1.0279	NA	NA	NA	NA	NA	NA		hypothetical protein	identified by Glimmer2; putative
PSPTO4338	NC_004578.1	NA	NA	NA	NA	NA	NA	NA	-0.225174		hypothetical protein	identified by match to PFAM protein family HMM PF00970
PSPTO4339	NC_004578.1	NA	NA	NA	-0.893949	NA	NA	-1.55053	NA		fumarate hydratase, class I, putative	similar to SP:P00923; identified by sequence similarity; putative
PSPTO4340	NC_004578.1	NA	NA	NA	-0.384456	NA	NA	NA	NA		insecticidal toxin protein, putative	similar to GP:3265044, and GP:16416915; identified by sequence similarity; putative
PSPTO4356	NC_004578.1	NA	NA	NA	-0.286252	NA	NA	NA	NA		transcriptional regulator, ArsR family	similar to GP:15074498; identified by sequence similarity; putative
PSPTO4358	NC_004578.1	NA	NA	NA	-0.496201	NA	NA	NA	-0.501282		oxidoreductase, FAD FMN-binding	identified by match to PFAM protein family HMM PF00724
PSPTO4363	NC_004578.1	NA	NA	NA	-1.45	NA	NA	-2.35777	-0.280977	sodB	superoxide dismutase, Fe	similar to SP:P53641; identified by sequence similarity; putative
PSPTO4366	NC_004578.1	NA	NA	5.63772	2.24189	NA	5.81977	2.89066	-3.39583		iron-regulated protein A, putative
PSPTO4367	NC_004578.1	NA	NA	2.99483	2.23546	NA	3.11893	2.95013	NA		lipoprotein, putative
PSPTO4368	NC_004578.1	NA	NA	2.57355	0.985238	NA	2.60797	1.10454	-1.58831		lipoprotein, putative
PSPTO4369	NC_004578.1	NA	NA	1.63136	0.844195	NA	1.59485	1.04307	-0.787168		lipoprotein, putative
PSPTO4373	NC_004578.1	NA	NA	NA	-1.0287	NA	NA	NA	NA	colS	sensor histidine kinase ColS
PSPTO4374	NC_004578.1	NA	NA	NA	-0.602566	NA	NA	NA	NA	colR	DNA-binding response regulator ColR
PSPTO4379	NC_004578.1	NA	NA	-0.839514	NA	NA	NA	-0.644481	NA		cytoplasmic membrane family protein	similar to SP:P37147; identified by sequence similarity; putative
PSPTO4380	NC_004578.1	NA	NA	0.645701	-0.524599	NA	NA	NA	-1.1703	fabG	3-ketoacyl-(acyl-carrier-protein) reductase	Catalyzes the first of the two reduction steps in the elongation cycle of fatty acid synthesis
PSPTO4381	NC_004578.1	NA	NA	1.80123	2.15407	NA	1.78025	2.6063	NA		hypothetical protein	similar to GP:9950620; identified by sequence similarity; putative
PSPTO4400	NC_004578.1	NA	0.46636	NA	NA	NA	NA	NA	NA	secA	translocase	similar to SP:P10408; identified by sequence similarity; putative
PSPTO4407	NC_004578.1	NA	0.55374	NA	NA	NA	NA	NA	NA	murC	UDP-N-acetylmuramate--L-alanine ligase	Catalyzes the formation of UDP-N-acetylmuramoyl-L-alanine from UDP-N-acetylmuramate and L-alanine in peptidoglycan synthesis
PSPTO4408	NC_004578.1	NA	NA	NA	0.387518	NA	NA	NA	NA	murG	N-acetylglucosaminyl transferase	UDP-N-acetylglucosamine--N-acetylmuramyl- (pentapeptide) pyrophosphoryl-undecaprenol N-acetylglucosamine transferase; involved in cell wall formation; inner membrane-associated; last step of peptidoglycan synthesis
PSPTO4410	NC_004578.1	NA	NA	NA	0.358427	NA	NA	NA	NA	murD	UDP-N-acetylmuramoyl-L-alanyl-D-glutamatesynthetase	UDP-N-acetylmuramoylalanine--D-glutamate ligase; involved in peptidoglycan biosynthesis; cytoplasmic; catalyzes the addition of glutamate to the nucleotide precursor UDP-N-acetylmuramoyl-L-alanine during cell wall formation
PSPTO4420	NC_004578.1	NA	1.56503	NA	NA	NA	NA	NA	NA		hypothetical protein	identified by match to TIGR protein family HMM TIGR00252
PSPTO4423	NC_004578.1	NA	0.846183	NA	NA	NA	NA	NA	NA	sspB	stringent starvation protein B	similar to SP:P25663, GB:S50157, GB:X60221, SP:P24539, and PID:509291; identified by sequence similarity; putative
PSPTO4424	NC_004578.1	NA	0.865929	NA	NA	NA	NA	-0.696102	NA	sspA	stringent starvation protein A	similar to GP:9864180, and SP:P05838; identified by sequence similarity; putative
PSPTO4426	NC_004578.1	NA	NA	NA	0.213129	NA	NA	NA	NA	rplM	50S ribosomal protein L13	L13 is associated with the antitermination complex
PSPTO4429	NC_004578.1	NA	NA	NA	NA	NA	NA	-0.726079	NA	trpS	tryptophanyl-tRNA synthetase	catalyzes a two-step reaction; first charging a tryptophan molecule by linking its carboxyl group to the alpha-phosphate of ATP; second by transfer of the aminoacyl-adenylate to its tRNA
PSPTO4432	NC_004578.1	NA	NA	-0.464856	NA	NA	NA	NA	0.322854	cysN/C	binfunctional sulfate adenylyltransferase subunit 1 adenylylsulfate kinase protein	in Rhizobium meliloti this protein is involved in the synthesis of nodulation factors that are active on the roots of alfalfa; catalyzes formation of activated sulfate intermediate; converts ATP and sulfate to diphosphate and adenylylsulfate and then ATP a
PSPTO4433	NC_004578.1	NA	0.624052	NA	0.211016	NA	NA	NA	NA	cysD	sulfate adenylyltransferase subunit 2	with CysN catalyzes the formation of adenylylsulfate from sulfate and ATP
PSPTO4441	NC_004578.1	NA	0.684396	NA	NA	NA	NA	-0.603375	NA	murA	UDP-N-acetylglucosamine 1-carboxyvinyltransferase	adds enolpyruvyl to UDP-N-acetylglucosamine as a component of cell wall formation
PSPTO4442	NC_004578.1	NA	1.39726	NA	0.785624	NA	NA	NA	NA		toluene tolerance protein, putative	similar to GP:4336803; identified by sequence similarity; putative
PSPTO4443	NC_004578.1	NA	0.489741	NA	NA	NA	NA	-0.734957	NA		STAS domain protein	similar to GP:4336802; identified by sequence similarity; putative
PSPTO4444	NC_004578.1	NA	0.303264	NA	NA	NA	NA	-0.5009	NA		toluene tolerance protein, putative	similar to GP:4336801, and GP:4336801; identified by sequence similarity; putative
PSPTO4445	NC_004578.1	NA	NA	NA	NA	NA	NA	-0.815909	NA		mce-related protein	identified by match to PFAM protein family HMM PF02470
PSPTO4446	NC_004578.1	NA	1.29182	NA	NA	NA	NA	NA	NA		hypothetical protein	identified by match to TIGR protein family HMM TIGR00056
PSPTO4450	NC_004578.1	NA	0.67964	NA	NA	NA	NA	NA	NA		hypothetical protein	identified by Glimmer2; putative
PSPTO4451	NC_004578.1	NA	0.339079	NA	NA	NA	NA	NA	NA		ostA family protein	similar to GB:M35657, SP:P15488, PID:145627, and PID:41161; identified by sequence similarity; putative
PSPTO4452	NC_004578.1	NA	0.332294	NA	NA	NA	NA	NA	NA		ABC transporter, ATP-binding protein	identified by match to TIGR protein family HMM TIGR01186
PSPTO4453	NC_004578.1	NA	0.704768	NA	NA	NA	NA	-0.597122	NA	rpoN	DNA-directed RNA polymerase subunit N	DNA-dependent RNA polymerase catalyzes the transcription of DNA into RNA using the four ribonucleoside triphosphates as substrates
PSPTO4456	NC_004578.1	NA	0.969594	NA	0.852518	NA	NA	NA	0.811536		hypothetical protein	similar to GP:4138364, and GP:4138364; identified by sequence similarity; putative
PSPTO4459	NC_004578.1	NA	NA	NA	NA	NA	NA	6.76576	NA	sodA	superoxide dismutase, Mn	similar to GP:39453, SP:P28017, GB:X62377, and PID:39657; identified by sequence similarity; putative
PSPTO4460	NC_004578.1	NA	NA	NA	NA	NA	NA	7.51759	NA		hypothetical protein	similar to GP:4581921, and GP:4704563; identified by sequence similarity; putative
PSPTO4461	NC_004578.1	NA	NA	NA	NA	NA	NA	6.93734	NA	fumC	fumarate hydratase	class II family; tetrameric enzyme; fumarase C; reversibly converts (S)-malate to fumarate and water; functions in the TCA cycle
PSPTO4473	NC_004578.1	NA	0.653501	NA	NA	NA	NA	-0.472961	NA	gatC	aspartyl glutamyl-tRNA amidotransferase subunit C	Allows the formation of correctly charged Asn-tRNA(Asn) or Gln-tRNA(Gln) through the transamidation of misacylated Asp-tRNA(Asn) or Glu-tRNA(Gln) in organisms which lack either or both of asparaginyl-tRNA or glutaminyl-tRNA synthetases. The reaction takes
PSPTO4484	NC_004578.1	-0.555288	NA	-0.599805	NA	NA	NA	NA	1.07027		hypothetical protein
PSPTO4492	NC_004578.1	NA	0.630866	NA	NA	NA	NA	NA	NA		hypothetical protein	similar to GP:9951008; identified by sequence similarity; putative
PSPTO4493	NC_004578.1	NA	0.768006	NA	0.690505	NA	NA	NA	0.685209	secG	preprotein translocase, SecG subunit	similar to SP:P33582; identified by sequence similarity; putative
PSPTO4494	NC_004578.1	NA	1.29389	NA	NA	NA	NA	-0.940087	NA	tpiA	triosephosphate isomerase	Reversibly isomerizes the ketone sugar dihydroxyacetone phosphate to the aldehyde sugar glyceraldehyde-3-phosphate
PSPTO4499	NC_004578.1	NA	1.39757	NA	0.337168	NA	NA	NA	NA		hypothetical protein
PSPTO4500	NC_004578.1	NA	NA	NA	NA	NA	NA	-2.01348	NA	greA	transcription elongation factor GreA	necessary for efficient RNA polymerase transcription elongation past template-encoded arresting sites; arresting sites in DNA have the property of trapping a certain fraction of elongating RNA polymerases that pass through, resulting in locked ternary comp
PSPTO4503	NC_004578.1	NA	1.39402	NA	NA	NA	NA	NA	0.646655	dapB	dihydrodipicolinate reductase	catalyzes the reduction of 2,3-dihydrodipicolinate to 2,3,4,5-tetrahydrodipicolinate in lysine and diaminopimelate biosynthesis
PSPTO4504	NC_004578.1	NA	1.31707	NA	NA	NA	NA	-1.51479	NA	dnaJ	dnaJ protein
PSPTO4505	NC_004578.1	NA	0.31986	NA	NA	NA	NA	NA	NA	dnaK	molecular chaperone DnaK	heat shock protein 70; assists in folding of nascent polypeptide chains; refolding of misfolded proteins; utilizes ATPase activity to help fold; co-chaperones are DnaJ and GrpE; multiple copies in some bacteria
PSPTO4506	NC_004578.1	NA	0.351304	NA	NA	NA	NA	NA	NA	grpE	heat shock protein GrpE
PSPTO4507	NC_004578.1	NA	-0.583783	NA	-0.897708	NA	NA	NA	NA	recN	DNA repair protein RecN
PSPTO4509	NC_004578.1	NA	0.748866	NA	NA	NA	NA	-0.736438	NA	omlA	outer membrane lipoprotein OmlA
PSPTO4515	NC_004578.1	NA	0.956186	NA	NA	NA	NA	NA	NA	smpB	SsrA-binding protein	binds to ssrA RNA and is required for its sucessful binding to ribosomes
PSPTO4516	NC_004578.1	NA	NA	NA	1.17211	NA	NA	NA	1.93336		hypothetical protein	identified by Glimmer2; putative
PSPTO4530	NC_004578.1	NA	NA	NA	-0.707174	NA	NA	-0.530731	-0.518222	katG	catalase peroxidase HPI	identified by match to PFAM protein family HMM PF00141
PSPTO4543	NC_004578.1	NA	NA	NA	-0.219457	NA	NA	NA	NA		GAF domain GGDEF domain EAL domain protein	identified by match to PFAM protein family HMM PF00990
PSPTO4547	NC_004578.1	NA	NA	NA	NA	NA	NA	-1.25969	NA	garD	D-galactarate dehydratase	similar to SP:P42240, and SP:P39829; identified by sequence similarity; putative
PSPTO4557	NC_004578.1	NA	NA	NA	-0.576592	NA	NA	NA	-1.20128		peptide ABC transporter, periplasmic peptide-binding protein	similar to SP:P23847; identified by sequence similarity; putative
PSPTO4558	NC_004578.1	NA	NA	0.749585	-0.79195	NA	NA	NA	-1.54154		dipeptide ABC transporter, periplasmic dipeptide-binding protein, putative	similar to SP:P23847; identified by sequence similarity; putative
PSPTO4560	NC_004578.1	NA	NA	1.50972	-1.23534	NA	NA	NA	-2.74506		outer membrane porin, OprD family	similar to GP:9950741, and SP:P32722; identified by sequence similarity; putative
PSPTO4561	NC_004578.1	NA	NA	NA	NA	NA	NA	NA	-1.09113	dppA	dipeptide ABC transporter, periplasmic dipeptide-binding protein
PSPTO4562	NC_004578.1	NA	NA	NA	-1.45095	NA	NA	-2.41093	NA		dipeptide ABC transporter, permease protein
PSPTO4573	NC_004578.1	NA	0.538436	NA	NA	NA	NA	-0.422131	NA		hypothetical protein	identified by Glimmer2; putative
PSPTO4575	NC_004578.1	NA	NA	NA	NA	NA	NA	NA	0.562022		glycine betaine carnitine choline ABC transporter, ATP-binding protein
PSPTO4577	NC_004578.1	NA	1.07	NA	1.01637	NA	NA	NA	1.94348		glycine betaine L-proline ABC transporter, periplasmic substrate-binding protein
PSPTO4578	NC_004578.1	NA	1.58544	NA	1.60639	NA	NA	NA	2.52134		glycine betaine carnitine choline ABC transporter, permease protein
PSPTO4579	NC_004578.1	NA	1.33616	NA	NA	NA	NA	NA	NA	prfC	peptide chain release factor 3	Increases the formation of ribosomal termination complexes and stimulates activities of RF-1 and RF-2
PSPTO4580	NC_004578.1	NA	NA	NA	NA	NA	NA	6.27747	NA		hypothetical protein	identified by Glimmer2; putative
PSPTO4582	NC_004578.1	NA	NA	NA	-0.546836	NA	NA	NA	-0.680931		hypothetical protein	identified by Glimmer2; putative
PSPTO4583	NC_004578.1	NA	NA	NA	NA	NA	NA	-1.83986	NA		hypothetical protein	similar to GB:M59828, GB:M24744, SP:P08107, PID:188488, PID:188490, PID:188528, PID:188530, PID:32483, PID:386785, PID:639910, GB:M59830, SP:P08107, PID:188488, PID:188490, PID:188528, PID:188530, PID:32483, PID:386785, and PID:639910; identified by sequence similarity; putative
PSPTO4585	NC_004578.1	NA	NA	NA	NA	NA	NA	NA	-0.450736		ATP-dependent protease, putative	identified by match to TIGR protein family HMM TIGR00764
PSPTO4588	NC_004578.1	NA	NA	-1.25452	-2.08541	NA	-1.69341	-1.97661	-0.830888	hopS2	type III effector HopS2	Previously known as ORF15 (PMID 12032338; Petnicki-Ocwieja et al 2002) and HolPtoZ2 (PMID 12615215; Greenberg and Vinatzer, 2003).
PSPTO4589	NC_004578.1	NA	NA	-0.958697	-1.58056	NA	NA	-1.42145	-0.621864	shcS2	type III chaperone ShcS2	identified by Glimmer2; putative
PSPTO4597	NC_004578.1	NA	1.4173	-1.27448	-1.8858	NA	NA	-3.3031	NA	hopS1	type III effector HopS1	Previously known as holPtoZ (PMID 11872842; Guttman et al, 2002), HopPtoS4 (PMID 14702323; Schechter, 2004)ORF26 (PMID 12032338; Petnicki-Ocwieja et al, 2002).; similar to GP:19071536; identified by sequence similarity; putative
PSPTO4599	NC_004578.1	NA	NA	-0.854476	-1.41874	NA	-1.17351	-1.60976	-0.56426	shcS1	type III chaperone ShcS1	identified by Glimmer2; putative
PSPTO4605	NC_004578.1	NA	NA	NA	NA	NA	NA	NA	-0.756754		hypothetical protein	identified by Glimmer2; putative
PSPTO4610	NC_004578.1	NA	NA	NA	1.55056	NA	NA	2.01133	1.40127		hypothetical protein	similar to GP:15075123, and GP:13926142; identified by sequence similarity; putative
PSPTO4611	NC_004578.1	NA	NA	NA	1.59379	NA	NA	NA	1.6315		hypothetical protein	similar to GP:15082090; identified by sequence similarity; putative
PSPTO4612	NC_004578.1	NA	NA	NA	NA	NA	NA	NA	-0.86783		transcriptional regulator, LysR family	similar to GB:X61072, and PID:33512; identified by sequence similarity; putative
PSPTO4613	NC_004578.1	NA	NA	NA	1.58585	NA	NA	NA	NA		C4-dicarboxylate transporter malic acid transport protein	similar to SP:P25396, GB:S71240, GB:M99649, GB:Z12354, GB:X92288, PID:1228916, PID:1280224, PID:1402821, PID:1480263, PID:1791009, PID:2065185, PID:2145182, PID:2345010, PID:31006, PID:32931, PID:33581, PID:38341, PID:392758, PID:483382, PID:495993, PID:496014, PID:553446, PID:553453, PID:553456, PID:587247, PID:587251, PID:619627, PID:904790, PID:939890, PID:945217, PID:971198, PID:976299, PID:9…
PSPTO4638	NC_004578.1	NA	NA	NA	-0.810619	NA	NA	-1.00281	-0.496703	cstA	carbon starvation protein CstA
PSPTO4646	NC_004578.1	NA	NA	NA	-1.74045	NA	NA	-2.58993	-1.80187		hypothetical protein	identified by Glimmer2; putative
PSPTO4647	NC_004578.1	NA	NA	NA	-3.15101	NA	NA	-4.16443	-3.26737	cioB	cyanide-insensitive terminal oxidase CioB
PSPTO4648	NC_004578.1	NA	NA	NA	-2.49986	NA	NA	-4.22482	-2.52701	cioA	cyanide-insensitive terminal oxidase CioA
PSPTO4667	NC_004578.1	NA	NA	NA	NA	NA	NA	-0.561836	NA		hypothetical protein	similar to GP:15157428; identified by sequence similarity; putative
PSPTO4681	NC_004578.1	NA	NA	NA	-0.164576	NA	NA	NA	-0.269647	cfa1	coronafacic acid synthetase, acyl carrier protein component	Proposed to be loaded with succinate semialdehyde as the starter unit for coronafacic acid biosynthesis. The ligase responsible for loading this ACP is probably the cfl gene immediately upstream. The succinate semialdehyde unit is proposed to be extended by one acetate unit, cyclized and dehydrated to yield CPC (cyclopentenone carboxylate) which is subsequently transferred to the polyketide synth…
PSPTO4682	NC_004578.1	NA	NA	NA	-0.231434	NA	NA	-0.717181	NA	cfa2	coronafacic acid synthetase, dehydratase component	Probably involved in the final step of the biosynthesis of CPC (cyclopentenone carboxylate) on the acyl carrier protein Cfa1. Catalyzes the dehydration of the initial cyclization product.; similar to SP:P72238; identified by sequence similarity; putative
PSPTO4683	NC_004578.1	NA	NA	NA	NA	NA	NA	NA	-0.26166	cfa3	coronafacic acid beta-ketoacyl synthetase component	Possibly involved in the biosynthesis of CPC (cyclopentenone carboxylate), an intermediate in the biosynthesis of coronafacic acid, from acetyl CoA and succinyl semialdehyde.; similar to PIR:JC5747, and GP:1655813; identified by sequence similarity; putative
PSPTO4685	NC_004578.1	NA	NA	NA	-0.257303	NA	NA	NA	-0.349803	cfa5	coronafacic acid synthetase, ligase component	Possibly the ligase which activates coronafacic acid and transfers it to CoA or an acyl carrier protein.; similar to GP:7649554, and PIR:PC4426; identified by sequence similarity; putative
PSPTO4686	NC_004578.1	NA	NA	NA	-0.328762	NA	NA	NA	-0.367513	cfa6	coronafacic acid polyketide synthase I	This gene is the first of two multimodular polyketide synthetases involved in the biosynthesis of coronafacic acid. This synthetase is proposed to receive CPC (2-carboxy-2-cyclopentenone) from an acyl carrier protein (cfa1), it then adds a buyrate group and then completely reduces the ketone of the (former) carboxylate group. The resulting product is then passed to the second polyketide synthetas…
PSPTO4687	NC_004578.1	NA	NA	NA	-0.411068	NA	NA	NA	NA	cfa7	coronafacic acid polyketide synthetase II	This gene is the second of two multimodular polyketide synthetases involved in the biosynthesis of coronafacic acid. This synthetase is proposed to receive CPE (2-[1-oxo-2-cyclopenten-2-ylmethyl]butanoic acid) from the first synthetase, Cpe6. It then adds one final acetate group, catalyzes the cyclization of the second ring and converts a ketone to a double bond. The product is released by a term…
PSPTO4689	NC_004578.1	NA	NA	NA	-0.287093	NA	NA	NA	-0.408973	cfa8	crotonyl-CoA reductase	The product of this reaction is butyryl-CoA which is required for the biosynthesis of coronafacic acid. In other organisms this activity is part of various pathways and is known as ccr, or ccrA.; similar to GP:4731329, and GP:15823984; identified by sequence similarity; putative
PSPTO4690	NC_004578.1	NA	NA	NA	-0.329838	NA	NA	NA	NA	cfa9	CFA synthetase, thioesterase component	This thioesterase is likely responsible for the release of the coronatine intermediate, CPE (coronatine cyclopentenone) the proposed product of Cfa6. Its biological role may be as an editing function to release abnormal substrates from Cfa6. See Jiralerspong, S. et. al. (2001), Gene 270:191.; similar to GP:4582977, and GP:3114702; identified by sequence similarity; putative
PSPTO4691	NC_004578.1	NA	NA	-1.66618	-2.28565	NA	NA	-5.22954	NA	hopAD1	type III effector HopAD1	Previously known as HolPtoS (PMID 11872842; Guttman et al, 2002) and HopPtoI (PMID 12032338; Petnicki-Ocwieja et al, 2002); identified by match to PFAM protein family HMM PF02918
PSPTO4703	NC_004578.1	NA	NA	-1.0677	-1.01829	NA	NA	-2.39365	NA	hopAQ1	type III effector HopAQ1	previously known as HopPtoAA (PMID 11872842; Guttman et al, 2002)
PSPTO4704	NC_004578.1	NA	NA	-1.30681	-1.31286	NA	NA	-2.80472	NA	corR	DNA-binding response regulator CorR
PSPTO4712	NC_004578.1	NA	1.04703	NA	NA	NA	NA	NA	NA	cmaT	coronamic acid synthetase, thioesterase component	Probably acts to release coronamic acid from CmaA.; similar to GP:541616, GB:L22343, and PID:402148; identified by sequence similarity; putative
PSPTO4713	NC_004578.1	NA	1.24851	NA	NA	NA	NA	-1.3468	NA		alanyl tRNA synthetase-related protein	This gene is found within the coronatine biosynthetic gene cluster and may have a function in that process.; similar to GP:3256494, GB:X05257, and PID:46457; identified by sequence similarity; putative
PSPTO4714	NC_004578.1	NA	NA	NA	NA	NA	NA	-1.50089	NA	cmaU	cmaU protein	similar to GP:541617; identified by sequence similarity; putative
PSPTO4718	NC_004578.1	NA	NA	-0.984917	-1.992	NA	-1.06954	-2.01319	-1.00709	hopAA1-2	type III effector HopAA1-2	previously known as HopPtoA2 (PMID 12437299; Badel et al,2002); identified by match to PFAM protein family HMM PF02987
PSPTO4720	NC_004578.1	NA	NA	NA	-0.507764	NA	NA	-1.27157	-0.608966	hopV1	type III effector HopV1	identified by Glimmer2; putative
PSPTO4721	NC_004578.1	NA	NA	NA	-0.530916	NA	NA	-1.78281	-0.678958	shcV	type III chaperone ShcV	identified by Glimmer2; putative
PSPTO4723	NC_004578.1	NA	0.950301	NA	NA	NA	NA	NA	NA		hypothetical protein	identified by Glimmer2; putative
PSPTO4727	NC_004578.1	NA	NA	-1.46571	-3.52645	NA	NA	-3.25957	-2.06075	hopG1	type III effector HopG1	Previously known as HolPtoW (PMID 11872842; Guttman et al, 2002) and HopPtoG (PMID 12032338; Petnicki-Ocwieja et al, 2002).
PSPTO4733	NC_004578.1	NA	NA	NA	-1.93088	NA	NA	-2.56141	NA		hypothetical protein	similar to GP:6472620; identified by sequence similarity; putative
PSPTO4752	NC_004578.1	NA	NA	NA	-0.56406	NA	NA	NA	NA		hypothetical protein	identified by Glimmer2; putative
PSPTO4762	NC_004578.1	NA	NA	NA	NA	NA	NA	NA	-1.79508		von Willebrand factor type A domain protein	similar to SP:P35076, GB:X64876, and PID:580818; identified by sequence similarity; putative
PSPTO4766	NC_004578.1	NA	NA	NA	-1.07011	NA	NA	-0.884253	-0.775255		hypothetical protein	The C-terminal residues of this ORF are encoded by an adjacent insertion sequence.; identified by Glimmer2; putative
PSPTO4776	NC_004578.1	NA	NA	-0.704359	-0.852561	NA	NA	-1.05818	NA	hopI1	type III effector HopI1	previously known as HopPmaI (PMID 11872842; Guttman et al, 2002); similar to GP:19071496; identified by sequence similarity; putative
PSPTO4782	NC_004578.1	NA	NA	NA	-1.06191	NA	NA	NA	NA	gal	D-galactose 1-dehydrogenase	similar to SP:P11886; identified by sequence similarity; putative
PSPTO4805	NC_004578.1	NA	0.442827	NA	NA	NA	NA	NA	NA		PhoH-like protein
PSPTO4807	NC_004578.1	NA	0.58357	NA	0.432832	NA	NA	NA	NA		metal ion transporter, putative
PSPTO4818	NC_004578.1	NA	NA	NA	NA	NA	NA	-0.551022	NA	lipA	lipoyl synthase	Catalyzes the radical-mediated insertion of two sulfur atoms into an acyl carrier protein (ACP) bound to an octanoyl group to produce a lipoyl group
PSPTO4822	NC_004578.1	NA	NA	NA	NA	NA	NA	-0.411999	NA		lipoprotein, rlpA family
PSPTO4849	NC_004578.1	NA	NA	NA	NA	NA	NA	NA	-1.35594		hypothetical protein	identified by Glimmer2; putative
PSPTO4862	NC_004578.1	NA	0.532386	NA	NA	NA	NA	-0.580237	NA	prmA	ribosomal protein L11 methyltransferase	Methylates ribosomal protein L11
PSPTO4892	NC_004578.1	NA	NA	NA	-0.651765	NA	NA	NA	-0.704508		phosphinothricin N-acetyltransferase, putative
PSPTO4897	NC_004578.1	NA	NA	-0.449264	NA	NA	NA	NA	NA	cbpA	curved-DNA-binding protein
PSPTO4903	NC_004578.1	NA	NA	NA	NA	NA	NA	NA	1.21314		osmotically-inducible lipoprotein OsmE, putative
PSPTO4919	NC_004578.1	NA	NA	NA	-1.07422	NA	NA	NA	NA		high affinity branched-chain amino acid ABC transporter, periplasmic amino acid-binding protein
PSPTO4921	NC_004578.1	NA	0.537203	NA	NA	NA	NA	NA	NA	pncB	nicotinate phosphoribosyltransferase	catalyzes the formation of nictonate and 5-phospho-alpha-D-ribose 1-diphosphate from nicotinate D-ribonucleotide and diphosphate
PSPTO4923	NC_004578.1	NA	NA	NA	NA	NA	NA	2.37821	NA	azu	azurin
PSPTO4933	NC_004578.1	NA	NA	NA	0.272259	NA	NA	NA	0.2053	rpsF	30S ribosomal protein S6	binds cooperatively with S18 to the S15-16S complex, allowing platform assembly to continue with S11 and S21
PSPTO4941	NC_004578.1	NA	0.451162	NA	NA	NA	NA	-0.405047	NA	hflX	GTP-binding protein HflX
PSPTO4943	NC_004578.1	NA	NA	NA	0.729326	NA	NA	NA	0.873692	miaA	tRNA delta(2)-isopentenylpyrophosphate transferase	Catalyzes the forst step in the biosynthesis of 2-methylthio-N6-(delta(2)-isopentyl)-adenosine adjacent to the anticodon of several tRNA species
PSPTO4955	NC_004578.1	NA	NA	NA	-0.637728	NA	NA	NA	NA	psd	phosphatidylserine decarboxylase	Catalyzes the decarboxylation of phosphatidyl-L-serine to phosphatidylethanoleamine
PSPTO4956	NC_004578.1	NA	NA	NA	NA	NA	NA	-0.826646	NA		hypothetical protein	similar to GP:9951239; identified by sequence similarity; putative
PSPTO4963	NC_004578.1	NA	NA	NA	NA	NA	NA	NA	-0.541921	parE	DNA topoisomerase IV subunit B	decatenates newly replicated chromosomal DNA and relaxes positive and negative DNA supercoiling
PSPTO4983	NC_004578.1	NA	0.287236	NA	NA	NA	NA	NA	NA		lipopolysaccharide biosynthesis protein RfaE
PSPTO4992	NC_004578.1	NA	NA	NA	NA	NA	NA	-0.621295	NA		carbamoyltransferase family protein
PSPTO5034	NC_004578.1	NA	NA	NA	0.322573	NA	NA	NA	NA	pilG	type IV pilus response regulator PilG
PSPTO5046	NC_004578.1	NA	0.576385	NA	NA	NA	NA	-0.541447	NA		hypothetical protein	similar to SP:P24562, and SP:P24562; identified by sequence similarity; putative
PSPTO5048	NC_004578.1	NA	NA	NA	NA	NA	NA	-0.587772	NA		YGGT family protein
PSPTO5049	NC_004578.1	NA	NA	NA	0.237355	NA	NA	NA	NA		homoserine O-acetyltransferase	catalyzes the formation of O-acetyl-L-homoserine from homoserine and acetyl-CoA in methionine biosynthesis
PSPTO5071	NC_004578.1	NA	NA	NA	NA	NA	NA	NA	-0.643909		hypothetical protein	identified by match to PFAM protein family HMM PF04264
PSPTO5072	NC_004578.1	NA	NA	NA	NA	NA	NA	NA	-0.850791		cytochrome b561, putative	similar to SP:P75925; identified by sequence similarity; putative
PSPTO5087	NC_004578.1	NA	-1.32135	NA	NA	-1.24073	NA	0.973548	NA	mdcA	malonate decarboxylase, alpha subunit	identified by match to TIGR protein family HMM TIGR01110
PSPTO5090	NC_004578.1	NA	NA	NA	NA	NA	NA	NA	-0.547233		ParA family protein	identified by match to PFAM protein family HMM PF02374
PSPTO5123	NC_004578.1	NA	NA	NA	-0.916493	NA	NA	NA	NA	gltB	glutamate synthase, large subunit
PSPTO5140	NC_004578.1	NA	NA	NA	-0.351924	NA	NA	-0.567757	NA	hslV	ATP-dependent protease peptidase subunit	heat shock protein involved indegradation of misfolded proteins
PSPTO5141	NC_004578.1	NA	0.503504	NA	NA	NA	NA	-0.563034	NA	hslU	ATP-dependent protease ATP-binding subunit	heat shock protein involved in degradation of misfolded proteins
PSPTO5142	NC_004578.1	NA	1.26625	NA	NA	NA	NA	NA	NA		hypothetical protein	similar to GP:17402510, and GP:17402510; identified by sequence similarity; putative
PSPTO5147	NC_004578.1	NA	-0.899395	NA	-0.509582	NA	NA	NA	-0.636368		polyhydroxyalkanoate granule-associated protein PhaF
PSPTO5154	NC_004578.1	NA	0.356798	NA	0.337838	NA	NA	NA	NA	hisE	phosphoribosyl-ATP pyrophosphatase	catalyzes the formation of 1-(5-phosphoribosyl)-AMP from 1-(5-phosphoribolsyl)-ATP in histidine biosynthesis
PSPTO5175	NC_004578.1	NA	-1.06213	NA	-0.547935	NA	NA	NA	-0.568293		hypothetical protein	identified by Glimmer2; putative
PSPTO5177	NC_004578.1	NA	NA	NA	NA	NA	NA	0.541314	NA		hypothetical protein	similar to GP:15155399; identified by sequence similarity; putative
PSPTO5240	NC_004578.1	NA	0.606035	NA	NA	NA	NA	NA	NA		hypothetical protein
PSPTO5255	NC_004578.1	NA	NA	NA	-0.761021	NA	NA	-0.721661	-0.487518	cynT	carbonic anhydrase
PSPTO5256	NC_004578.1	NA	NA	NA	-1.57839	NA	NA	-1.34733	-0.933739		sulfate transporter family protein
PSPTO5261	NC_004578.1	NA	NA	NA	0.805761	NA	NA	NA	0.931219	metI-2	D-methionine ABC transporter, permease protein
PSPTO5292	NC_004578.1	NA	NA	NA	-0.576402	NA	NA	NA	-0.373255		fumarylacetoacetate hydrolase family protein
PSPTO5293	NC_004578.1	NA	NA	NA	-0.751809	NA	NA	NA	NA		oxidoreductase, FAD-binding
PSPTO5294	NC_004578.1	NA	NA	NA	0.31427	NA	NA	NA	NA	serA	D-3-phosphoglycerate dehydrogenase
PSPTO5309	NC_004578.1	NA	NA	0.676967	NA	NA	NA	NA	-0.65882		glutamine synthetase
PSPTO5310	NC_004578.1	NA	NA	0.360231	NA	NA	NA	NA	NA		glutamine synthetase
PSPTO5318	NC_004578.1	NA	-0.882317	NA	NA	NA	NA	NA	NA		outer membrane porin, OprD family	identified by match to PFAM protein family HMM PF03573
PSPTO5325	NC_004578.1	NA	0.989923	NA	NA	NA	NA	-0.784315	NA		glutaredoxin
PSPTO5326	NC_004578.1	NA	0.892637	NA	NA	NA	NA	NA	NA		rhodanese-like domain protein
PSPTO5328	NC_004578.1	NA	0.62205	NA	0.523767	NA	NA	NA	NA		peptidase, M23 M37 family
PSPTO5329	NC_004578.1	NA	NA	NA	0.35734	NA	NA	NA	NA		carboxyl-terminal protease family protein
PSPTO5336	NC_004578.1	NA	1.51777	NA	0.602131	NA	NA	NA	NA		hypothetical protein	similar to GP:15980232, and GP:15980232; identified by sequence similarity; putative
PSPTO5337	NC_004578.1	NA	1.3835	NA	NA	NA	NA	-1.07223	NA	hisH	imidazole glycerol phosphate synthase subunit HisH	Catalyzes the conversion of 5-[(5-phospho-1-deoxyribulos-1-ylamino)methylideneamino]- 1-(5-phosphoribosyl)imidazole-4-carboxamide and glutamine to imidazole-glycerol phosphate, 5-aminoimidazol-4-carboxamide ribonucleotide and glutamate
PSPTO5351	NC_004578.1	NA	NA	-0.92306	0.796178	NA	NA	NA	1.71924		lipoprotein, putative	identified by match to PFAM protein family HMM PF02987
PSPTO5353	NC_004578.1	NA	1.37082	-1.05244	-1.20825	NA	NA	-2.57907	NA	shcA	type III chaperone protein ShcA	similar to GP:8037768, and GP:8037768; identified by sequence similarity; putative
PSPTO5354	NC_004578.1	NA	NA	-0.736302	-1.15149	NA	NA	-1.56591	-0.415186	hopA1	type III effector HopA1	previously known as HrmA (PMID 8274770; Heu and Hutcheson, 1993) and HopPsyA (PMID 11854524; Fouts et al, 2002); similar to SP:Q08370, GB:L05500, SP:Q08828, and PID:349269; identified by sequence similarity; putative
PSPTO5355	NC_004578.1	NA	NA	NA	-0.677055	NA	NA	-1.23746	NA		hypothetical protein	identified by Glimmer2; putative
PSPTO5377	NC_004578.1	NA	2.55885	NA	2.86238	NA	NA	NA	2.28622		hypothetical protein	similar to GP:12544544, and GP:15159386; identified by sequence similarity; putative
PSPTO5378	NC_004578.1	NA	3.89509	NA	3.27283	3.88845	NA	NA	3.00348		hypothetical protein	identified by match to PFAM protein family HMM PF03746
PSPTO5379	NC_004578.1	NA	2.51388	NA	1.68776	2.48395	NA	NA	1.33982		hypothetical protein	identified by Glimmer2; putative
PSPTO5380	NC_004578.1	NA	3.20828	NA	2.87271	3.2827	NA	NA	2.50889		allophanate hydrolase, putative	similar to GP:2290992; identified by sequence similarity; putative
PSPTO5381	NC_004578.1	NA	3.72966	NA	3.0217	3.31066	NA	NA	2.3562		biotin carboxylase biotin carboxyl carrier protein	similar to GB:X74143, SP:P55316, PID:516383, and PID:967048; identified by sequence similarity; putative
PSPTO5385	NC_004578.1	NA	-1.98381	NA	NA	NA	NA	NA	NA		hypothetical protein	identified by Glimmer2; putative
PSPTO5392	NC_004578.1	NA	NA	NA	NA	NA	NA	4.35419	NA		hypothetical protein	identified by Glimmer2; putative
PSPTO5397	NC_004578.1	NA	NA	NA	NA	NA	NA	NA	-0.315318	rfbC-2	dTDP-4-dehydrorhamnose 3,5-epimerase	identified by match to PFAM protein family HMM PF00908
PSPTO5402	NC_004578.1	NA	NA	NA	NA	NA	NA	NA	-0.520965		mutT nudix family protein	identified by match to TIGR protein family HMM TIGR00052
PSPTO5407	NC_004578.1	NA	-2.02695	NA	-1.42497	NA	NA	NA	-1.3588		oxidoreductase, molybdopterin-binding	similar to GP:15156635; identified by sequence similarity; putative
PSPTO5422	NC_004578.1	NA	-0.839477	NA	NA	NA	NA	NA	NA		FHA domain protein	identified by match to PFAM protein family HMM PF00498
PSPTO5432	NC_004578.1	NA	NA	NA	NA	NA	NA	0.60598	NA		hypothetical protein	identified by Glimmer2; putative
PSPTO5433	NC_004578.1	NA	-0.504055	NA	NA	NA	NA	0.62465	NA		hypothetical protein	identified by Glimmer2; putative
PSPTO5435	NC_004578.1	NA	-0.503068	NA	NA	NA	NA	0.521806	NA	hcp-2	secreted protein Hcp
PSPTO5452	NC_004578.1	NA	NA	NA	-0.434736	NA	NA	NA	-0.755919		HAD-superfamily hydrolase	similar to GP:7295702; identified by sequence similarity; putative
PSPTO5453	NC_004578.1	NA	NA	NA	NA	NA	NA	NA	-1.21056		oxidoreductase, aldo keto reductase family	similar to GP:14524293; identified by sequence similarity; putative
PSPTO5466	NC_004578.1	NA	NA	NA	-0.73141	NA	NA	NA	-0.785898		hypothetical protein	identified by Glimmer2; putative
PSPTO5472	NC_004578.1	NA	NA	NA	-0.623736	NA	NA	NA	-1.10637		DNA-binding protein HU family
PSPTO5473	NC_004578.1	NA	NA	NA	NA	NA	NA	-0.516428	NA	rubB	rubredoxin reductase
PSPTO5474	NC_004578.1	NA	0.858248	NA	NA	NA	NA	-0.957503	NA	rubA	rubredoxin
PSPTO5499	NC_004578.1	NA	NA	NA	0.421367	NA	NA	0.840017	NA	aspA	aspartate ammonia-lyase	identified by match to TIGR protein family HMM TIGR00838
PSPTO5500	NC_004578.1	NA	NA	NA	0.559431	NA	NA	NA	NA		sodium alanine transporter	identified by match to PFAM protein family HMM PF03239
PSPTO5505	NC_004578.1	NA	NA	-0.760622	NA	NA	NA	NA	1.13278		transcriptional regulator, putative
PSPTO5506	NC_004578.1	NA	NA	NA	NA	NA	NA	NA	1.05638		acetyltransferase, GNAT family
PSPTO5507	NC_004578.1	NA	NA	-0.983131	NA	NA	NA	NA	1.18521		acetyltransferase, GNAT family
PSPTO5510	NC_004578.1	NA	NA	NA	-0.831729	NA	NA	NA	NA	oadA	oxaloacetate decarboxylase	Converts oxaloacetate to phosphoenolpyruvate using ATP as an energy source
PSPTO5511	NC_004578.1	NA	NA	NA	-0.58515	NA	NA	NA	NA		acetyl-CoA carboxylase	Catalyzes the formation of malnoyl-CoA, which in turn controls the rate of fatty acid metabolism
PSPTO5517	NC_004578.1	NA	NA	NA	-0.759383	NA	NA	NA	-0.637067		hypothetical protein	identified by Glimmer2; putative
PSPTO5520	NC_004578.1	NA	NA	NA	NA	NA	NA	-0.736603	NA		cytosolic long-chain acyl-CoA thioester hydrolase family protein
PSPTO5522	NC_004578.1	NA	NA	NA	-0.501934	NA	NA	NA	NA		hypothetical protein	identified by Glimmer2; putative
PSPTO5537	NC_004578.1	NA	-0.537556	NA	NA	NA	NA	0.50892	NA		hypothetical protein	identified by match to TIGR protein family HMM TIGR01250
PSPTO5599	NC_004578.1	NA	NA	NA	0.17307	NA	NA	NA	NA	atpD	ATP synthase subunit B	Produces ATP from ADP in the presence of a proton gradient across the membrane. The beta chain is a regulatory subunit
PSPTO5607	NC_004578.1	NA	NA	NA	0.336254	NA	NA	NA	NA		ParB family protein
PSPTO5608	NC_004578.1	NA	NA	NA	0.291426	NA	NA	NA	NA		ParA family protein
PSPTO5613	NC_004578.1	NA	1.37309	NA	0.480602	NA	NA	NA	NA		hypothetical protein
PSPTO5614	NC_004578.1	NA	0.706707	NA	0.501045	NA	NA	NA	NA	rnpA	ribonuclease P	protein compoenent of RNaseP which catalyzes the removal of the 5 -leader sequence from pre-tRNA to produce the mature 5 terminus; this enzyme also cleaves other RNA substrates
PSPTO_B0005	NC_004632.1	NA	NA	-0.598869	-0.896596	NA	NA	-0.974053	-0.297727	plcA2	phosphoesterase family protein	similar to GP:8572766; identified by sequence similarity; putative
PSPTO_B0007	NC_004632.1	NA	NA	NA	NA	NA	NA	4.75981	NA		PilM protein, putative	similar to GP:15667830, and GP:15667830; identified by sequence similarity; putative
PSPTO_B0010	NC_004632.1	NA	NA	NA	-0.393069	NA	NA	NA	-0.40954		major facilitator family transporter	identified by match to PFAM protein family HMM PF03132
PSPTO_B0012	NC_004632.1	NA	0.552218	NA	-0.605545	NA	NA	-1.15776	NA		hypothetical protein	identified by match to PFAM protein family HMM PF01839
PSPTO_B0025	NC_004632.1	NA	NA	NA	-0.648474	NA	NA	NA	NA		hypothetical protein	identified by Glimmer2; putative
PSPTO_B0026	NC_004632.1	NA	NA	NA	-0.777345	NA	NA	NA	-0.629037		hypothetical protein	identified by Glimmer2; putative
PSPTO_B0027	NC_004632.1	NA	NA	NA	-0.68997	NA	NA	NA	-0.621585		hypothetical protein	identified by Glimmer2; putative
PSPTO_B0071	NC_004632.1	NA	-0.638941	NA	-0.503609	NA	NA	NA	NA		surface exclusion protein, putative	similar to SP:P05839, and SP:P05839; identified by sequence similarity; putative
PSPTOA0007	NC_004633.1	NA	NA	NA	-0.511519	NA	NA	NA	-0.667917		hypothetical protein	similar to GP:14488264; identified by sequence similarity; putative
PSPTOA0008	NC_004633.1	NA	-1.04596	NA	-0.660665	NA	NA	NA	-0.683864		partion protein, ParB family	similar to GP:6273613; identified by sequence similarity; putative
PSPTOA0009	NC_004633.1	NA	-0.982781	NA	-0.631442	NA	NA	NA	-0.648675		ATPase, ParA family	identified by match to PFAM protein family HMM PF00991
PSPTOA0011	NC_004633.1	NA	NA	NA	-1.18312	NA	NA	NA	NA		resolvase, putative	This gene assignment is based in part on its location adjacent to a Tn3 family transposase.; similar to SP:P30739; identified by sequence similarity; putative
PSPTOA0012	NC_004633.1	NA	NA	-0.744616	-1.37319	NA	-1.00126	-1.47806	-0.628569	HopX1	type III effector HopX1	Also known as AvrPphE; similar to GP:571514; identified by sequence similarity; putative
PSPTOA0017	NC_004633.1	NA	NA	-0.666939	-0.898187	NA	NA	-1.30664	NA	shc01	type III chaperone ShcO1	identified by Glimmer2; putative
PSPTOA0018	NC_004633.1	NA	NA	NA	-0.885862	NA	NA	-0.881881	-0.525359	hopO1-1	type III effector HopO1-1	Previously known as HopPtoO (PMID 11872842; Guttman et al, 2002) and HopPtoS1 (PMID 12032338; Petnicki-Ocwieja et al, 2002); similar to GP:19071512; identified by sequence similarity; putative
PSPTOA0019	NC_004633.1	NA	NA	-0.8416	-1.21726	NA	-1.22979	-1.70248	NA	hopT1-1	type III effector HopT1-1	Previously known as ORF16 (PMID 12032338; Petnicki-Ocwieja et al, 2002), HolPtoU (PMID 11872842; Guttman et al, 2002) and HopPtoT (PMID 14702323; Schechter, 2004); similar to GP:19071526; identified by sequence similarity; putative
PSPTOA0031	NC_004633.1	NA	NA	NA	NA	NA	0.349907	NA	-0.305373		hypothetical protein	similar to GP:17431229, and GP:17982579; identified by sequence similarity; putative
PSPTOA0036	NC_004633.1	NA	1.24794	NA	NA	NA	NA	NA	NA		hypothetical protein	similar to GP:13926144, and GP:13926145; identified by sequence similarity; putative
small RNA RsmY	NC_004578.1	NA	-0.453268	NA	NA	NA	NA	0.609091	NA		within intergenic region 555256-555670
small RNA prrF2	NC_004578.1	NA	NA	7.75067	6.73246	NA	8.13949	8.27074	NA	prrF2	within intergenic region 3549362-3549773
small RNA cobalamin-4	NC_004578.1	NA	NA	2.7253	1.6521	NA	NA	1.59523	NA		within intergenic region 3679906-3680084
small RNA P1	NC_004578.1	NA	0.60288	NA	0.660482	NA	NA	NA	NA		within intergenic region 6038188-6038782

## Sheet: P 0.01
Supplemental Table 2: Differentially regulated genes identified at a p value less than or equal to 0.01 using a GCRMA/FDR analyses. Columns D through K correspond to comparisons between different time points/conditions as described in Figure 3. All fold changes are reported in log2.
locus_tag	Regulatory Motif	replicon	a/b-	a/c-	a/b+	a/c+	b-/c-	b-/b+	c-/c+	b+/c+	name	annotation	notes
PSPTO_0003	RpoD	NC_004578.1	NA	0.843121	NA	0.653621	NA	NA	NA	NA	recF	recombination protein F	Required for DNA replication; binds preferentially to single-stranded, linear DNA
PSPTO_0022		NC_004578.1	NA	NA	NA	-0.935258	NA	NA	NA	NA		DNA-binding protein	identified by match to PFAM protein family HMM PF01381
PSPTO_0044	HrpL	NC_004578.1	NA	NA	-1.10489	-1.25709	NA	NA	-2.56979	NA	hopK1	type III effector HopK1	previously known as HopPtoK (PMID 12032338; Petnicki-Ocwieja et al, 2002) and HolPtoAB (PMID 11872842; Guttman et al, 2002); similar to GP:1008894; identified by sequence similarity; putative
PSPTO_0061	HrpL	NC_004578.1	NA	NA	NA	-1.56498	NA	NA	-1.83716	NA	hopY1	type III effector HopY1	Previously known as HolPtoY (PMID 11872842; Guttman et al, 2002) and ORF11 (PMID 11854524; Fouts et al, 2002).; similar to GP:19071534; identified by sequence similarity; putative
PSPTO_0062		NC_004578.1	-5.93237	NA	-6.21523	NA	NA	NA	NA	4.6206		citrate transporter
PSPTO_0067		NC_004578.1	NA	NA	3.84136	3.91	NA	NA	5.24319	NA	tonB-1	tonB protein	similar to GP:14595286, and GP:14595286; identified by sequence similarity; putative
PSPTO_0068		NC_004578.1	NA	NA	4.65457	4.69283	NA	NA	6.47241	NA	exbD-1	TonB system transport protein ExbD	similar to SP:Q05606, GB:X60188, SP:P27361, SP:P28482, PID:1335009, PID:186696, and PID:31221; identified by sequence similarity; putative
PSPTO_0069		NC_004578.1	NA	NA	7.1373	6.959	NA	7.46069	8.88155	NA	exbB-1	TonB system transport protein ExbB	similar to GP:14595284; identified by sequence similarity; putative
PSPTO_0087		NC_004578.1	NA	NA	NA	NA	NA	NA	NA	-0.678637		bacterial extracellular solute-binding protein, family 5	identified by match to PFAM protein family HMM PF00496
PSPTO_0152		NC_004578.1	NA	NA	NA	NA	NA	NA	NA	1.1991	osmC	osmotically inducible protein	similar to SP:P23929, GB:M16447, GB:X04882, SP:P09417, PID:181553, and PID:30819; identified by sequence similarity; putative
PSPTO_0154		NC_004578.1	NA	NA	NA	NA	NA	NA	NA	0.823498		hypothetical protein	similar to GP:9945860; identified by sequence similarity; putative
PSPTO_0156		NC_004578.1	NA	NA	NA	0.738508	NA	NA	NA	1.19693		hypothetical protein	similar to GP:15978663; identified by sequence similarity; putative
PSPTO_0165		NC_004578.1	NA	NA	NA	NA	NA	NA	-0.875973	NA		sulfatase family protein	identified by match to PFAM protein family HMM PF00884
PSPTO_0206		NC_004578.1	NA	NA	NA	-0.698857	NA	NA	NA	NA		hypothetical protein	identified by Glimmer2; putative
PSPTO_0211		NC_004578.1	NA	NA	NA	0.972467	NA	NA	NA	NA	iucD	L-lysine 6-monooxygenase	similar to SP:P11295; identified by sequence similarity; putative
PSPTO_0217		NC_004578.1	NA	NA	NA	NA	NA	NA	NA	-0.478003	glnK	nitrogen regulatory protein P-II	similar to GP:2735324; identified by sequence similarity; putative
PSPTO_0219		NC_004578.1	NA	NA	NA	0.82021	NA	NA	NA	1.31249		hypothetical protein	identified by match to TIGR protein family HMM TIGR00149
PSPTO_0220		NC_004578.1	NA	0.644165	NA	0.781136	NA	NA	NA	NA		hypothetical protein	identified by Glimmer2; putative
PSPTO_0231		NC_004578.1	NA	NA	NA	-0.807538	NA	NA	NA	-0.969471		hypothetical protein
PSPTO_0283		NC_004578.1	NA	3.75692	NA	2.33856	NA	NA	NA	2.3986		hypothetical protein	identified by Glimmer2; putative
PSPTO_0307		NC_004578.1	NA	NA	NA	2.64447	NA	NA	NA	2.72138		hypothetical protein	similar to SP:P33159, GB:X68014, and PID:40807; identified by sequence similarity; putative
PSPTO_0309		NC_004578.1	NA	NA	NA	1.26234	NA	NA	NA	NA	cysT	sulfate ABC transporter, permease protein CysT
PSPTO_0314	Fur	NC_004578.1	NA	NA	3.80277	2.45708	NA	4.11759	3.20815	NA		iron ABC transporter, periplasmic iron-binding protein
PSPTO_0328		NC_004578.1	NA	NA	NA	-0.848594	NA	NA	NA	-0.676925	ompR	DNA-binding response regulator OmpR
PSPTO_0330		NC_004578.1	-1.43051	NA	-1.53788	NA	NA	NA	NA	2.72928		hypothetical protein	similar to SP:Q9HT89; identified by sequence similarity; putative
PSPTO_0351		NC_004578.1	NA	NA	NA	NA	NA	NA	NA	-1.30726		oxidoreductase, aldo keto reductase family	similar to SP:Q46851, GB:M59829, SP:P34931, SP:P48741, and PID:188492; identified by sequence similarity; putative
PSPTO_0371	HrpL	NC_004578.1	NA	NA	NA	-0.733963	NA	NA	NA	-0.40516	iaaL	indoleacetate-lysine ligase	similar to SP:P18204, GB:J04031, SP:P11586, and PID:307178; identified by sequence similarity; putative
PSPTO_0426		NC_004578.1	NA	NA	1.06701	0.859924	NA	NA	NA	NA		peptidase, M16 family	similar to GP:9946224; identified by sequence similarity; putative
PSPTO_0499		NC_004578.1	NA	NA	NA	NA	NA	NA	NA	-1.23299		hypothetical protein	similar to GP:9946369, and GP:9946369; identified by sequence similarity; putative
PSPTO_0503	HrpL	NC_004578.1	NA	NA	-1.10267	-1.8144	NA	NA	-2.09601	NA	shcF	type III chaperone protein ShcF
PSPTO_0524	HrpL	NC_004578.1	NA	NA	-1.9139	-1.6917	NA	NA	-2.72547	NA		peptidase, M20 M25 M40 family	identified by match to PFAM protein family HMM PF01546
PSPTO_0539		NC_004578.1	NA	NA	NA	0.381959	NA	NA	NA	NA	rpsU	30S ribosomal protein S21	Interacts with residues in the 16S gene, protecting the stem-loop structure
PSPTO_0545		NC_004578.1	NA	NA	NA	-1.96604	NA	NA	NA	NA		SpoVR like family protein	identified by match to PFAM protein family HMM PF04293
PSPTO_0546		NC_004578.1	NA	NA	NA	-1.15606	NA	NA	NA	NA		hypothetical protein	identified by match to PFAM protein family HMM PF04285
PSPTO_0547		NC_004578.1	NA	NA	NA	-0.889579	NA	NA	NA	-1.11478		hypothetical protein	similar to SP:P77391; identified by sequence similarity; putative
PSPTO_0549	RpoD	NC_004578.1	NA	0.538863	NA	0.714452	NA	NA	NA	NA	apaH	diadenosinetetraphosphatase	Catalyzes the hydrolysis of P1,P4-bis(5 -adenosyl) tetraphosphate
PSPTO_0552	RpoD	NC_004578.1	NA	NA	NA	0.654005	NA	NA	NA	NA	pdxA	4-hydroxythreonine-4-phosphate dehydrogenase	An essential cofactor for many enzymes responsible for the metabolic conversions of amino acids
PSPTO_0569		NC_004578.1	NA	NA	NA	-1.39764	NA	NA	NA	-1.56312		autotransporting lipase, GDSL family
PSPTO_0570		NC_004578.1	NA	-1.32862	NA	-1.46596	NA	NA	NA	-1.57678		transcriptional regulator PrtN, putative
PSPTO_0588	HrpL	NC_004578.1	NA	NA	-0.583547	-1.01581	NA	NA	-1.52226	NA	hopH1	type III effector HopH1	previously known as HopPtoH (PMID 12032338; Petnicki-Ocwieja et al, 2002).
PSPTO_0589	HrpL	NC_004578.1	NA	NA	NA	-1.19607	NA	NA	-1.33099	NA	hopC1	type III effector HopC1	previously known as HopPtoC (PMID 12032338; Petnicki-Ocwieja et al, 2002);identified by match to TIGR protein family HMM TIGR01586
PSPTO_0594		NC_004578.1	NA	NA	NA	-0.412115	NA	NA	NA	NA	trpC	indole-3-glycerol-phosphate synthase	Catalyzes the conversion of 1-(2-carboxyphenylamino)1-deoxy-D-ribulose 5 phosphate to C(1)-(3-indolyl)-glycerol 3-phosphate during the biopsynthesis of tryptophan
PSPTO_0598	RpoD	NC_004578.1	NA	NA	NA	NA	NA	NA	-1.47821	NA	speD	S-adenosylmethionine decarboxylase proenzyme	S-adenosylmethionine provides the aminopropyl moiety required for spermidine biosynthesis from putrescine
PSPTO_0603		NC_004578.1	NA	NA	NA	NA	NA	NA	-1.33364	NA		hypothetical protein
PSPTO_0615	RpoD	NC_004578.1	NA	NA	NA	0.255675	NA	NA	NA	NA	rplK	50S ribosomal protein L11	binds directly to 23S ribosomal RNA
PSPTO_0621	RpoD	NC_004578.1	NA	NA	NA	0.245695	NA	NA	NA	NA	rpsL	30S ribosomal protein S12	Important for translational accuracy. Interacts with and stabilizes bases of the 16S rRNA that are involved in tRNA selection in the A site and with the mRNA backbone. Located at the interface of the 30S and 50S subunits, it traverses the body of the 30S s
PSPTO_0628	PvdS, RpoD	NC_004578.1	NA	NA	NA	0.18195	NA	NA	NA	NA	rplW	50S ribosomal protein L23	Binds signal recoginition particle and trigger factor at the peptide exit area on the 50S ribosome
PSPTO_0637	RpoD	NC_004578.1	NA	NA	NA	0.168889	NA	NA	NA	NA	rplX	50S ribosomal protein L24	Found in the ribonucleoprotein core and is involved in the early assembly of the 50S subunit
PSPTO_0638	RpoD	NC_004578.1	NA	NA	NA	0.164934	NA	NA	NA	NA	rplE	50S ribosomal protein L5	Mediates the attachment of the 5S RNA into the large ribosomal subunit, where it forms part of the central protuberance
PSPTO_0642	RpoD	NC_004578.1	NA	NA	NA	0.174371	NA	NA	NA	NA	rplR	50S ribosomal protein L18	binds 5S rRNA
PSPTO_0647	RpoD	NC_004578.1	NA	NA	NA	0.215857	NA	NA	NA	NA	rpmJ	50S ribosomal protein L36	Ribosomal protein L36 is the smallest protein from the large subunit of the prokaryotic ribosome
PSPTO_0648	RpoD	NC_004578.1	NA	NA	NA	0.241294	NA	NA	NA	0.272252	rpsM	30S ribosomal protein S13	Located at the top of the head of the 30S subunit, it contacts several helices of the 16S rRNA
PSPTO_0649	RpoD	NC_004578.1	NA	NA	NA	0.208953	NA	NA	NA	NA	rpsK	30S ribosomal protein S11	located on the platform of the 30S subunit, it bridges several disparate RNA helices of the 16S rRNA; forms part of the Shine-Dalgarno cleft in the 70S ribosome
PSPTO_0651	RpoD	NC_004578.1	NA	NA	NA	0.234987	NA	NA	NA	0.272706	rpoA	DNA-directed RNA polymerase alpha subunit	Catalyzes the transcription of DNA into RNA using the four ribonucleoside triphosphates as substrates
PSPTO_0653		NC_004578.1	NA	NA	-3.53956	-3.45034	NA	NA	-4.39256	NA		bacterioferritin
PSPTO_0677		NC_004578.1	NA	NA	NA	0.69296	NA	NA	NA	NA		lipopolysaccharide biosynthesis protein, putative
PSPTO_0679		NC_004578.1	NA	NA	NA	-2.30202	NA	NA	NA	NA		outer membrane protein OmpW
PSPTO_0703		NC_004578.1	NA	NA	NA	-0.651079	NA	NA	NA	NA		glutathione S-transferase family protein	similar to GB:M59829, SP:P34931, SP:P48741, and PID:188492; identified by sequence similarity; putative
PSPTO_0727		NC_004578.1	NA	NA	NA	-0.598145	NA	NA	NA	NA	eutB	ethanolamine ammonia-lyase, heavy subunit
PSPTO_0728		NC_004578.1	NA	NA	NA	-0.603822	NA	NA	NA	-0.710799		aldehyde dehydrogenase family protein
PSPTO_0763		NC_004578.1	NA	NA	NA	0.593547	NA	NA	0.84157	NA	fecB	iron(III) dicitrate transport system, periplasmic iron-binding protein FecB	similar to SP:P15028, GB:M62925, GB:D90287, GB:M55183, GB:X57974, GB:M98447, SP:P22735, PID:1256959, PID:186790, PID:219632, PID:339527, PID:339604, and PID:510525; identified by sequence similarity; putative
PSPTO_0776		NC_004578.1	NA	NA	NA	-1.13576	NA	NA	NA	-1.19289	recC	exodeoxyribonuclease V, gamma subunit	similar to GB:M68516, GB:S69366, GB:S69363, GB:S69364, GB:S69574, GB:S69365, GB:J02639, GB:S58545, GB:U35464, SP:P05154, PID:1144561, PID:180550, and PID:189678; identified by sequence similarity; putative
PSPTO_0806	RpoD	NC_004578.1	NA	NA	NA	NA	NA	NA	-0.98789	NA	ileS	isoleucyl-tRNA synthetase	catalyzes the formation of isoleucyl-tRNA(Ile) from isoleucine and tRNA(Ile)
PSPTO_0834	HrpL	NC_004578.1	NA	NA	-1.09321	-0.858011	NA	NA	NA	NA		alcohol dehydrogenase, zinc-containing	identified by match to TIGR protein family HMM TIGR01751
PSPTO_0835	HrpL	NC_004578.1	NA	NA	-0.837071	-0.827543	NA	NA	NA	NA		ribD C-terminal domain protein	similar to GB:S69136, GB:S69198, GB:M28594, and PID:292763; identified by sequence similarity; putative
PSPTO_0836	HrpL	NC_004578.1	NA	NA	-1.7831	-1.50523	NA	NA	NA	NA		hypothetical protein	Also known as ORF24 (PMID 12032338; Petnicki-Ocwieja et al, 2002); identified by match to TIGR protein family HMM TIGR01449
PSPTO_0837	HrpL	NC_004578.1	NA	NA	-1.23227	-1.06679	NA	NA	NA	NA		hypothetical protein	identified by Glimmer2; putative
PSPTO_0838	HrpL	NC_004578.1	NA	NA	-1.24908	-1.29731	NA	NA	NA	NA		major facilitator family transporter	similar to GB:U01783, and PID:409855; identified by sequence similarity; putative
PSPTO_0851		NC_004578.1	NA	NA	NA	-1.78399	NA	NA	-2.6313	-1.2889		hypothetical protein	similar to SP:P77262; identified by sequence similarity; putative
PSPTO_0852	HrpL	NC_004578.1	NA	NA	-1.24496	-2.18613	NA	NA	-1.86981	-0.941171	hopAJ1	type III effector HopAJ1	previously known as hopPmaG (PMID 11872842; Guttman et al, 2002); similar to GP:19071492; identified by sequence similarity; putative
PSPTO_0853		NC_004578.1	NA	NA	NA	-0.813887	NA	NA	NA	-0.733131		dnaK suppressor protein, putative	similar to SP:P18274, GB:M25499, SP:P16588, and PID:155251; identified by sequence similarity; putative
PSPTO_0855		NC_004578.1	NA	NA	NA	-1.19146	NA	NA	-1.18859	NA		ParA family protein	similar to PIR:B42465; identified by sequence similarity; putative
PSPTO_0873		NC_004578.1	NA	NA	NA	-0.685354	NA	NA	NA	NA		amidinotransferase family protein	similar to GP:5919222, GB:M13699, GB:D00025, GB:X69706, GB:M13536, GB:X04136, GB:X04137, GB:X04138, SP:P00450, PID:1335036, PID:1335037, PID:1666064, and PID:180249; identified by sequence similarity; putative
PSPTO_0874		NC_004578.1	NA	NA	-1.00596	-1.27093	NA	NA	NA	NA		nikkomycin biosynthesis domain protein	similar to GP:14030855; identified by sequence similarity; putative
PSPTO_0875		NC_004578.1	NA	NA	-2.21957	-2.92575	NA	NA	-3.60018	NA		hypothetical protein	Also known as Ipx47 (PMID 11967070; Boch et al, 2002).; similar to GP:14030855; identified by sequence similarity; putative
PSPTO_0876	HrpL	NC_004578.1	NA	NA	-0.643294	-1.10154	NA	NA	-1.1361	-0.458249	hopD1	type III effector HopD1	previously known as HopPtoD1 (PMID 12032338; Petnicki-Ocwieja et al, 2002); similar to GP:14905934; identified by sequence similarity; putative
PSPTO_0877	HrpL	NC_004578.1	NA	NA	-0.989708	-1.95438	NA	NA	-1.88971	-0.964677	hopQ1-1	type III effector HopQ1-1	Previously known as ORF19 (PMID 12032338; Petnicki-Ocwieja et al, 2002) and HolPtoQ (PMID 11872842; Guttman et al, 2002); similar to GP:17427254, and GP:19071520; identified by sequence similarity; putative
PSPTO_0883	HrpL	NC_004578.1	NA	NA	NA	-1.9164	NA	NA	-1.25029	-1.03683	hopR1	type III effector HopR1	Previously known as HolPtoR; similar to GP:17431754, and GP:19071522; identified by sequence similarity; putative
PSPTO_0912		NC_004578.1	NA	-2.00089	NA	NA	NA	NA	1.97222	NA		methyl-accepting chemotaxis protein	similar to GP:4235392; identified by sequence similarity; putative
PSPTO_0927		NC_004578.1	NA	NA	NA	NA	NA	NA	NA	-0.46868		type IV pilus biogenesis protein
PSPTO_0940		NC_004578.1	NA	NA	NA	-0.406008	NA	NA	NA	NA	terZ	tellurium resistance protein TerZ	similar to SP:Q52353; identified by sequence similarity; putative
PSPTO_0944		NC_004578.1	NA	NA	NA	-0.294466	NA	NA	NA	-0.364826	terD	tellurium resistance protein TerD	similar to SP:P18781; identified by sequence similarity; putative
PSPTO_0954		NC_004578.1	NA	NA	NA	-0.701972	NA	NA	-0.587485	-0.712299		phosphoenolpyruvate-protein phosphotransferase,EI HPr EIIA components
PSPTO_0955		NC_004578.1	NA	NA	NA	-1.05329	NA	NA	-0.949544	-1.07511	fruK	1-phosphofructokinase
PSPTO_0959		NC_004578.1	NA	NA	NA	-0.354038	NA	NA	NA	NA	pgi	glucose-6-phosphate isomerase	catalyzes the formation of D-fructose 6-phosphate from D-glucose 6-phosphate
PSPTO_0961		NC_004578.1	NA	NA	NA	NA	NA	NA	-0.60022	NA	panB	3-methyl-2-oxobutanoate hydroxymethyltransferase	Catalyzes the first committed step in the biosynthesis of pantothenate
PSPTO_0994		NC_004578.1	NA	NA	NA	-0.5896	NA	NA	-0.716451	NA		carbonic anhydrase	similar to GB:X66899, GB:X72990, GB:X72991, GB:X72992, GB:X72993, GB:X72994, GB:X72995, GB:X72996, GB:X72997, GB:X72998, GB:X72999, GB:X73000, GB:X73001, GB:X73002, GB:X73003, GB:X73004, SP:Q01844, PID:1572086, PID:1666068, PID:31280, and PID:825654; identified by sequence similarity; putative
PSPTO_1102		NC_004578.1	NA	1.09862	NA	NA	NA	NA	NA	NA	pth	peptidyl-tRNA hydrolase	Enables the recycling of peptidyl-tRNAs produced at termination of translation
PSPTO_1134		NC_004578.1	NA	NA	NA	1.22054	NA	NA	NA	1.34322		amino acid ABC transporter, periplasmic amino acid-binding protein
PSPTO_1148		NC_004578.1	NA	NA	NA	NA	NA	NA	NA	-1.05133	alkK	acyl-CoA synthase	Activates fatty acids by binding to coenzyme A
PSPTO_1164		NC_004578.1	NA	NA	-0.593324	NA	NA	NA	NA	NA		ompA family protein	similar to GP:5123490; identified by sequence similarity; putative
PSPTO_1213		NC_004578.1	NA	NA	NA	-0.615016	NA	NA	NA	NA		transcriptional regulator, AraC family	similar to GP:13936369; identified by sequence similarity; putative
PSPTO_1214		NC_004578.1	NA	-2.95335	NA	-2.55941	NA	NA	NA	-3.11486		membrane protein	similar to GP:13936368; identified by sequence similarity; putative
PSPTO_1287		NC_004578.1	NA	-0.480772	NA	-0.34375	NA	NA	NA	-0.499937	gap-1	glyceraldehyde-3-phosphate dehydrogenase	catalyzes the formation of 3-phospho-D-glyceroyl phosphate from D-glyceraldehyde 3-phosphate
PSPTO_1288		NC_004578.1	NA	NA	NA	-1.50804	NA	NA	NA	-0.751593	edd	phosphogluconate dehydratase	catalyzes the formation of 2-dehydro-3-deoxy-6-phospho-D-gluconate from 6-phospho-D-gluconate
PSPTO_1289		NC_004578.1	NA	NA	NA	-1.02078	NA	NA	NA	NA	glk	glucokinase	catalyzes the conversion of ATP and D-glucose to ADP and D-glucose 6-phosphate
PSPTO_1290		NC_004578.1	NA	NA	NA	-0.442841	NA	NA	NA	-0.333095		DNA-binding response regulator
PSPTO_1296		NC_004578.1	NA	NA	NA	-0.565699	NA	NA	NA	NA	oprB	porin B
PSPTO_1300		NC_004578.1	NA	NA	NA	-0.357844	NA	NA	NA	-0.588118	zwf-1	glucose-6-phosphate 1-dehydrogenase	catalyzes the formation of D-glucono-1,5-lactone 6-phosphate from D-glucose 6-phosphate
PSPTO_1301		NC_004578.1	NA	NA	NA	-0.457383	NA	NA	NA	-0.584588	pgl	6-phosphogluconolactonase	catalyzes the formation of 6-phospho-D-gluconate from 6-phospho-D-glucono-1,5-lactone
PSPTO_1302		NC_004578.1	NA	NA	NA	-0.992063	NA	NA	NA	-1.21548	eda-1	keto-hydroxyglutarate-aldolase keto-deoxy- phosphogluconate aldolase	catalyzes the formation of pyruvate and glyoxylate from 4-hydroxy-2-oxoglutarate; or pyruvate and D-glyceraldehyde 3-phosphate from 2-dehydro-3-deoxy-D-glyconate 6-phosphate
PSPTO_1304		NC_004578.1	NA	NA	-1.5297	NA	NA	NA	NA	1.45415		hypothetical protein
PSPTO_1340		NC_004578.1	NA	NA	NA	NA	NA	NA	NA	-0.925166		carbonic anhydrase	identified by match to TIGR protein family HMM TIGR01409
PSPTO_1369	HrpL	NC_004578.1	NA	NA	-0.779718	-1.13222	NA	NA	-1.31647	NA		conserved effector locus protein	similar to GP:8037800; identified by sequence similarity; putative
PSPTO_1370	HrpL	NC_004578.1	NA	NA	NA	-2.18572	NA	NA	-2.2274	NA	hopN1	type III effector HopN1	Also known as CEL ORF7 (PMID 10781092; Alfano et al, 2000) and HolPtoT (PMID 11872842; Guttman et al, 2002), and HopPtoN (PMID 15469508; Lopez-Solanilla, et al, 2004); identified by match to TIGR protein family HMM TIGR01586
PSPTO_1371		NC_004578.1	NA	NA	NA	-2.25022	NA	NA	-1.32389	NA		conserved effector locus protein	similar to GP:8037798, SP:P32109, GB:U15124, and PID:563996; identified by sequence similarity; putative
PSPTO_1372	HrpL	NC_004578.1	NA	NA	NA	-2.55391	NA	NA	-2.56165	NA	hopAA1-1	type III effector HopAA1-1	previously known as HopPtoA1 (PMID 12437299; Badel et al,2002) and CEL ORF5 (PMID 10781092; Alfano et al, 2000); identified by match to PFAM protein family HMM PF02987
PSPTO_1373	HrpL	NC_004578.1	NA	NA	NA	-0.94733	NA	NA	NA	-0.607316	hrpW1	type III helper protein HrpW1	similar to GP:3694999, and GP:8037796; identified by sequence similarity; putative
PSPTO_1374	HrpL	NC_004578.1	NA	NA	-1.31521	-1.80583	NA	NA	-2.11517	NA	shcM	type III chaperone ShcM
PSPTO_1375	HrpL	NC_004578.1	NA	NA	-1.71034	-2.78778	NA	NA	-2.82223	NA	hopM1	type III effector HopM1	previously known as CEL ORF3 (PMID 10781092; Alfano et al, 2000) and HolPtoX (PMID 11872842; Guttman et al, 2002) and HopPtoM (PMID 12940984; Badel et al, 2003); similar to GP:8037794; identified by sequence similarity; putative
PSPTO_1377	HrpL	NC_004578.1	NA	NA	NA	-1.22938	NA	NA	-1.1738	NA	avrE1	type III effector protein AvrE1	similar to GB:K02096, GB:X66038, GB:X66039, GB:X66037, GB:X93626, SP:P01600, SP:P01602, SP:P01606, SP:P04431, PID:186006, PID:33150, PID:33307, PID:33311, PID:33313, PID:470592, PID:470594, PID:470596, PID:470600, PID:470602, PID:470604, PID:470606, PID:470608, PID:470610, PID:470612, PID:506423, PID:567136, PID:567138, PID:567154, PID:567158, PID:567168, PID:567172, PID:587326, PID:587328, PID:6…
PSPTO_1378	HrpL	NC_004578.1	NA	NA	NA	-2.09983	NA	NA	-2.40693	NA		membrane-bound lytic murein transglycosylase D, putative	similar to SP:P23931; identified by sequence similarity; putative
PSPTO_1379		NC_004578.1	NA	NA	NA	-1.53182	NA	NA	-2.41421	NA	hrpR	type III transcriptional regulator HrpR	similar to GB:X74863, SP:P52954, PID:1617116, and PID:510998; identified by sequence similarity; putative
PSPTO_1380		NC_004578.1	NA	NA	-1.13847	-1.01298	NA	NA	-1.34036	NA	hrpS	type III transcriptional regulator HrpS	similar to GP:639829, and GP:639829; identified by sequence similarity; putative
PSPTO_1382	HrpL	NC_004578.1	NA	NA	NA	-0.546063	NA	NA	NA	NA	hrpZ1	type III helper protein HrpZ1	similar to GP:790908, GB:U09066, SP:P01768, SP:P01769, SP:P01770, SP:P01771, SP:P01772, PID:483874, PID:488294, PID:496012, PID:496026, PID:499604, PID:553396, PID:553398, PID:553399, PID:553408, PID:553434, PID:553435, PID:553436, PID:553437, PID:553438, PID:553439, PID:553440, PID:553443, PID:553445, PID:553455, PID:567123, PID:567126, PID:567127, PID:587294, PID:587296, PID:587312, PID:618468,…
PSPTO_1383	HrpL	NC_004578.1	NA	NA	NA	-0.910963	NA	NA	-1.34125	NA	hrpB(Pto)	type III secretion protein HrpB(Pto)	similar to GP:790909, GB:U09066, SP:P01768, SP:P01769, SP:P01770, SP:P01771, SP:P01772, PID:483874, PID:488294, PID:496012, PID:496026, PID:499604, PID:553396, PID:553398, PID:553399, PID:553408, PID:553434, PID:553435, PID:553436, PID:553437, PID:553438, PID:553439, PID:553440, PID:553443, PID:553445, PID:553455, PID:567123, PID:567126, PID:567127, PID:587294, PID:587296, PID:587312, PID:618468,…
PSPTO_1384	HrpL	NC_004578.1	NA	NA	NA	-0.882134	NA	NA	-1.31113	NA	hrcJ	type III secretion protein HrcJ	similar to GP:9800448, GB:U09068, PID:483878, PID:563405, PID:563415, PID:563418, PID:563428, PID:563458, PID:563460, PID:563477, PID:563481, and PID:976302; identified by sequence similarity; putative
PSPTO_1385	HrpL	NC_004578.1	NA	NA	NA	-1.21181	NA	NA	-1.61166	NA	hrpD	type III secretion protein HrpD	similar to GP:3603316, and GP:9800449; identified by sequence similarity; putative
PSPTO_1386	HrpL	NC_004578.1	NA	NA	NA	-2.40279	NA	NA	-2.79088	NA	hrpE	type III secretion protein HrpE	similar to GP:790912, GB:U09068, PID:483878, PID:563405, PID:563415, PID:563418, PID:563428, PID:563458, PID:563460, PID:563477, PID:563481, and PID:976302; identified by sequence similarity; putative
PSPTO_1387	HrpL	NC_004578.1	NA	NA	NA	-0.878598	NA	NA	-1.62023	NA	hrpF	type III secretion protein HrpF	similar to GP:3228545, GB:U09067, PID:483876, and PID:553456; identified by sequence similarity; putative
PSPTO_1388	HrpL	NC_004578.1	NA	NA	NA	-0.880623	NA	NA	-1.39351	NA	hrpG	type III secretion protein HrpG	similar to GP:3603319, and GP:3228546; identified by sequence similarity; putative
PSPTO_1389	HrpL	NC_004578.1	NA	NA	-0.833506	-1.24834	NA	NA	-1.4258	NA	hrcC	outer-membrane type III secretion protein HrcC	similar to GP:3228547, GB:M96789, SP:P35212, and PID:183223; identified by sequence similarity; putative
PSPTO_1390	HrpL	NC_004578.1	NA	NA	-0.830914	-1.15263	NA	-0.888026	-1.321	NA	hrpT	type III secretion protein HrpT	similar to GP:3603321, and GP:3603255; identified by sequence similarity; putative
PSPTO_1391	HrpL	NC_004578.1	NA	NA	-0.892835	-1.25159	NA	-1.11934	-1.77979	NA	hrpV	negative regulator of hrp expression HrpV	similar to GP:3603256, and GP:3228549; identified by sequence similarity; putative
PSPTO_1395	HrpL	NC_004578.1	NA	NA	-0.875173	-1.6619	NA	NA	-1.75117	NA	hrcR	type III secretion protein HrcR	similar to GP:11276516; identified by sequence similarity; putative
PSPTO_1396	HrpL	NC_004578.1	NA	NA	-1.03141	-1.63558	NA	-1.41928	-1.88826	NA	hrcQb	type III secretion protein HrcQb	similar to GP:11276515, and GP:11276515; identified by sequence similarity; putative
PSPTO_1397	HrpL	NC_004578.1	NA	NA	NA	-2.09596	NA	NA	-2.36417	NA	hrcQa	type III secretion protein HrcQa	similar to GP:3282779, and GP:11276514; identified by sequence similarity; putative
PSPTO_1398	HrpL	NC_004578.1	NA	NA	-0.8623	-1.17272	NA	NA	-1.65261	NA	hrpP	type III secretion protein HrpP	similar to GP:11276513, GB:L22846, SP:Q14209, and PID:410207; identified by sequence similarity; putative
PSPTO_1399	HrpL	NC_004578.1	NA	NA	NA	-1.23507	NA	NA	-1.73574	NA	hrpO	type III secretion protein HrpO	similar to GP:3282777, and GP:11276512; identified by sequence similarity; putative
PSPTO_1400	HrpL	NC_004578.1	NA	NA	-2.31118	-3.49863	NA	NA	-4.46921	-1.18745	hrcN	type III secretion cytoplasmic ATPase HrcN	similar to GP:11276511, GB:J04478, GB:M11718, GB:X04758, GB:M10956, GB:M11135, SP:P05997, PID:1340175, PID:179694, PID:179698, PID:180428, PID:180913, PID:2370202, and PID:553235; identified by sequence similarity; putative
PSPTO_1401	HrpL	NC_004578.1	NA	NA	-1.46818	-2.32152	NA	NA	-2.5371	-0.853334	hrpQ	type III secretion protein HrpQ	similar to GP:11276510; identified by sequence similarity; putative
PSPTO_1402	HrpL	NC_004578.1	NA	NA	-1.10626	-1.73323	NA	NA	-2.05383	-0.626974	hrcV	type III secretion protein HrcV	similar to GP:11276509, GB:M27160, GB:M63235, GB:M63236, GB:M63237, GB:M63238, GB:M63239, GB:Y00819, GB:J03581, GB:U01873, SP:P14679, PID:340035, PID:340037, PID:340040, PID:37507, PID:37509, and PID:403422; identified by sequence similarity; putative
PSPTO_1403	HrpL	NC_004578.1	NA	NA	NA	-2.13161	NA	NA	-2.50856	-1.31156	hrpJ	type III secretion protein HrpJ	similar to GP:11276508, GB:X73459, GB:U07857, SP:P37108, PID:313661, and PID:468209; identified by sequence similarity; putative
PSPTO_1404		NC_004578.1	NA	NA	-0.993666	-1.23282	NA	NA	-1.72967	NA	hrpL	RNA polymerase sigma factor HrpL	similar to GP:5360281, and SP:P37929; identified by sequence similarity; putative
PSPTO_1405	HrpL	NC_004578.1	NA	NA	-0.698289	-1.06358	NA	NA	-0.964165	NA	hrpK1	type III helper protein HrpK1	similar to GP:8037778, and GP:8037778; identified by sequence similarity; putative
PSPTO_1406	HrpL	NC_004578.1	NA	NA	NA	-1.54616	NA	NA	-1.52131	NA	hopB1	type III effector HopB1	Also known as EEL ORF1 (PMID 10781092; Alfano et al, 2000) and HopPtoB (PMID 11872842; Guttman et al, 2002).; similar to GP:8037777; identified by sequence similarity; putative
PSPTO_1408	HrpL	NC_004578.1	NA	NA	NA	-1.65231	NA	NA	-2.97696	NA		hypothetical protein	identified by Glimmer2; putative
PSPTO_1409	HrpL	NC_004578.1	NA	NA	NA	NA	NA	NA	-2.31257	NA		hypothetical protein	similar to GP:15980288; identified by sequence similarity; putative
PSPTO_1429		NC_004578.1	NA	NA	NA	0.604436	NA	NA	NA	NA		hypothetical protein
PSPTO_1456		NC_004578.1	NA	NA	NA	0.488549	NA	NA	NA	NA	cumA	multicopper oxidase
PSPTO_1475	RpoD	NC_004578.1	NA	NA	NA	0.684324	NA	NA	NA	0.606382	trmD	tRNA (guanine-N(1)-)-methyltransferase	methylates guanosine-37 in various tRNAs; uses S-adenosyl-L-methionine to transfer methyl group to tRNA
PSPTO_1509		NC_004578.1	NA	NA	NA	NA	NA	NA	-0.531011	NA	adk	adenylate kinase	essential enzyme that recycles AMP in active cells; converts ATP and AMP to two molecules of ADP
PSPTO_1543		NC_004578.1	NA	NA	NA	0.407572	NA	NA	NA	NA		outer membrane protein OmpH, putative
PSPTO_1544		NC_004578.1	NA	NA	NA	0.611392	NA	NA	NA	NA	lpxD	UDP-3-O-[3-hydroxymyristoyl] glucosamine N-acyltransferase	adds the O-linked and N-linked 3(R)-hydroxy fatty acids to the glucosamine disaccharide during lipid A biosynthesis
PSPTO_1565		NC_004578.1	NA	NA	NA	-0.751101	NA	NA	NA	-1.15369	rpoS	RNA polymerase sigma factor	Binds with the catalytic core of RNA polymerase to produce the holoenzyme
PSPTO_1568	HrpL	NC_004578.1	NA	NA	-2.54482	-2.88323	NA	NA	-4.37909	NA	hopAF1	type III effector HopAF1	previously known as HolPtoN (PMID 11872842; Guttman et al, 2002) and HopPtoJ (PMID 12032338; Petnicki-Ocwieja et al, 2002)
PSPTO_1609		NC_004578.1	NA	NA	NA	-0.968524	NA	NA	-0.761407	NA		hypothetical protein	identified by Glimmer2; putative
PSPTO_1633		NC_004578.1	NA	NA	-0.819942	NA	NA	NA	NA	1.75862	asnB	asparagine synthetase, glutamine-hydrolyzing
PSPTO_1708		NC_004578.1	NA	NA	NA	-3.21781	NA	NA	NA	NA	cobO	cob(I)yrinic acid a,c-diamide adenosyltransferase	catalyzes the formation of adenosylcob(III)yrinic acid a,c-diamide from cob(I)yrinic acid a,c-diamide
PSPTO_1721	RpoD	NC_004578.1	NA	-0.867269	NA	-0.618334	NA	NA	NA	-0.696213		hypothetical protein
PSPTO_1724		NC_004578.1	NA	NA	NA	-1.29738	NA	NA	NA	-1.25375		hypothetical protein	similar to GP:9946943; identified by sequence similarity; putative
PSPTO_1749		NC_004578.1	NA	NA	NA	0.569258	NA	NA	NA	NA	cmk	cytidylate kinase	Catalyzes the formation of (d)CDP from ATP and (d)CMP
PSPTO_1778		NC_004578.1	NA	NA	NA	-1.10067	NA	NA	NA	NA	htpX	heat shock protein HtpX	putative metalloprotease
PSPTO_1809		NC_004578.1	NA	0.580756	NA	NA	NA	NA	NA	NA	ispZ	putative intracellular septation protein	similar to SP:P95745; identified by sequence similarity; putative
PSPTO_1817	RpoD	NC_004578.1	NA	NA	NA	-0.882354	NA	NA	NA	NA		aromatic amino acid permease	similar to SP:P15993; identified by sequence similarity; putative
PSPTO_1855		NC_004578.1	NA	NA	NA	-2.3535	NA	NA	NA	NA		TonB-dependent receptor, putative
PSPTO_1930		NC_004578.1	NA	NA	NA	NA	NA	NA	NA	-0.996594	cynS	cyanate hydratase	catalyzes the reaction of cyanate and bicarbonate to produce ammonia and carbon dioxide
PSPTO_2047		NC_004578.1	NA	NA	NA	-0.478379	NA	NA	-1.00538	NA		HAD-superfamily hydrolase	identified by match to TIGR protein family HMM TIGR01449
PSPTO_2049		NC_004578.1	-1.44998	NA	NA	NA	NA	NA	NA	NA		hypothetical protein	identified by Glimmer2; putative
PSPTO_2099		NC_004578.1	NA	NA	NA	0.686534	NA	NA	NA	NA		helicase SNF2 family domain protein
PSPTO_2105	HrpL	NC_004578.1	NA	NA	NA	-1.26798	NA	NA	-1.70512	NA		thiamine biosynthesis lipoprotein, putative
PSPTO_2128		NC_004578.1	NA	NA	NA	-2.24061	NA	NA	-2.24779	NA		response regulator
PSPTO_2130		NC_004578.1	NA	NA	NA	-1.51648	NA	NA	-1.57107	NA		DNA-binding response regulator, LuxR family
PSPTO_2133	Fur	NC_004578.1	NA	NA	NA	NA	NA	NA	8.63134	NA		RNA polymerase sigma-70 factor	DNA-dependent RNA polymerase catalyzes the transcription of DNA into RNA using the four ribonucleoside triphosphates as substrates
PSPTO_2134	PvdS	NC_004578.1	NA	NA	NA	NA	NA	NA	7.223	NA		pyoverdine synthetase, thioesterase component	Presumed to be involved in the biosynthesis of pyoverdine due to proximity to the rest of the pyoverdine biosynthetic gene cluster. Possibly acts to release the pyoverdine chromophore precursor from PvsA.; similar to GP:9948471; identified by sequence similarity; putative
PSPTO_2137	PvdS	NC_004578.1	NA	NA	NA	5.07984	NA	NA	9.02358	NA		MbtH-like protein	similar to GP:15159638; identified by sequence similarity; putative
PSPTO_2139	PvdS	NC_004578.1	NA	NA	NA	NA	NA	NA	1.23422	NA		cation ABC transporter, permease protein
PSPTO_2141	PvdS	NC_004578.1	NA	NA	NA	NA	NA	NA	3.97977	NA		cation ABC transporter, periplasmic cation-binding protein	similar to SP:P31304; identified by sequence similarity; putative
PSPTO_2142	PvdS	NC_004578.1	NA	NA	NA	NA	NA	NA	4.40371	NA		hypothetical protein	identified by Glimmer2; putative
PSPTO_2145	PvdS	NC_004578.1	NA	NA	NA	NA	NA	NA	6.44218	NA		iron-regulated membrane protein, putative	identified by match to PFAM protein family HMM PF03929
PSPTO_2146	PvdS	NC_004578.1	NA	NA	NA	NA	NA	NA	8.38295	NA		pyoverdine biosynthesis regulatory gene, putative	Present adjacent to pyoverdine biosynthetic genes; similar to GP:1890776; identified by sequence similarity; putative
PSPTO_2148	PvdS	NC_004578.1	NA	NA	NA	NA	NA	NA	7.52054	NA		pyoverdine sidechain peptide synthetase II, D-Asp-L-Thr component	This synthetase is the third module (of five) in the biosynthesis of the P. syringae pyoverdine peptide which is subsequently modified by various enzymes to produce the mature pyoverdine siderophore.; identified by match to TIGR protein family HMM TIGR01734
PSPTO_2152	PvdS	NC_004578.1	NA	NA	7.33303	7.37201	NA	NA	11.4781	NA		TonB-dependent siderophore receptor, putative	similar to SP:P42512, GB:L17325, and PID:306323; identified by sequence similarity; putative
PSPTO_2154	PvdS	NC_004578.1	NA	NA	NA	NA	NA	NA	8.95383	NA		hypothetical protein	identified by match to PFAM protein family HMM PF03781
PSPTO_2155	PvdS	NC_004578.1	NA	NA	NA	NA	NA	NA	3.48225	NA		aminotransferase, class V	similar to GP:13506638; identified by sequence similarity; putative
PSPTO_2156	PvdS	NC_004578.1	NA	NA	NA	NA	NA	NA	8.38644	NA		renal dipeptidase family protein	identified by match to PFAM protein family HMM PF02776
PSPTO_2195		NC_004578.1	NA	NA	NA	NA	NA	NA	-0.79397	NA	sdhC	succinate dehydrogenase, cytochrome b556 subunit	similar to GP:9947544, and SP:P10446; identified by sequence similarity; putative
PSPTO_2196		NC_004578.1	NA	NA	NA	NA	NA	NA	-0.863482	NA		succinate dehydrogenase, hydrophobic membrane anchor protein	similar to SP:P10445, GB:X62643, SP:P39479, and PID:46682; identified by sequence similarity; putative
PSPTO_2198		NC_004578.1	NA	NA	NA	NA	NA	NA	-0.447864	NA	sdhB	succinate dehydrogenase catalytic subunit	part of four member succinate dehydrogenase enzyme complex that forms a trimeric complex (trimer of tetramers); SdhA/B are the catalytic subcomplex and can exhibit succinate dehydrogenase activity in the absence of SdhC/D which are the membrane components
PSPTO_2208		NC_004578.1	NA	NA	NA	-0.154122	NA	NA	NA	NA	htpG	heat shock protein 90	molecular chaperone
PSPTO_2211		NC_004578.1	NA	0.444251	NA	NA	NA	NA	NA	NA	fabA	3-hydroxydecanoyl-ACP dehydratase	catalyzes the dehydration of (3R)-3-hydroxydecanoyl-ACP to 2,3-decenoyl-ACP or 3,4-decenoyl-ACP
PSPTO_2274		NC_004578.1	NA	NA	NA	NA	NA	NA	NA	-1.03517		hypothetical protein
PSPTO_2275		NC_004578.1	NA	NA	NA	NA	NA	NA	-0.731734	NA	aroF-1	3-deoxy-7-phosphoheptulonate synthase	catalyzes the formation of 3-deoxy-D-arabino-hept-2-ulosonate 7 phosphate from phosphoenolpyruvate and D-erythrose 4-phosphate
PSPTO_2280		NC_004578.1	NA	NA	NA	NA	NA	NA	-1.78394	NA	cysH	phosphoadenosine phosphosulfate reductase	catalyzes the reduction of 3 -phosphoadenylyl sulfate into sulfite
PSPTO_2298		NC_004578.1	NA	NA	NA	0.45312	NA	NA	NA	NA		RNA polymerase sigma-70 factor	DNA-dependent RNA polymerase catalyzes the transcription of DNA into RNA using the four ribonucleoside triphosphates as substrates
PSPTO_2331		NC_004578.1	NA	NA	NA	NA	NA	NA	NA	-0.830807		deoxyguanosinetriphosphate triphosphohydrolase	Involved in nucleic acid metabolism
PSPTO_2338		NC_004578.1	NA	NA	NA	NA	NA	NA	-3.31477	NA	pcaH	protocatechuate 3,4-dioxygenase, beta subunit	similar to SP:P00437, GB:M30496, SP:P15374, and PID:340074; identified by sequence similarity; putative
PSPTO_2339		NC_004578.1	NA	NA	NA	-1.2223	NA	NA	-1.7245	NA	pcaG	protocatechuate 3,4-dioxygenase, alpha subunit	similar to GP:10442739, and SP:P00436; identified by sequence similarity; putative
PSPTO_2379	Fur, RpoD	NC_004578.1	NA	NA	NA	0.358631	NA	NA	NA	0.297988	infC	translation initiation factor IF-3	Binds to the 30S ribosomal subunit and enhances its availability for the initiation of protein synthesis
PSPTO_2380	RpoD	NC_004578.1	NA	NA	NA	0.242557	NA	NA	NA	NA	rpmI	50S ribosomal protein L35
PSPTO_2381	RpoD	NC_004578.1	NA	NA	NA	0.351449	NA	NA	NA	NA	rplT	50S ribosomal protein L20	This protein binds directly to 23S ribosomal RNA and is necessary for the in vitro assembly process of the 50S ribosomal subunit
PSPTO_2589		NC_004578.1	NA	-2.50714	NA	-2.08051	NA	NA	NA	-2.098		hypothetical protein	identified by Glimmer2; putative
PSPTO_2597		NC_004578.1	NA	NA	NA	NA	NA	NA	8.25577	NA	irp5	yersiniabactin synthetase, salycilate ligase component	Activates salicylate by adenylation and transfers the salicylyl moiety to irp2, the non-ribosomal peptide synthetase component of yersiniabactin synthetase. Yersiniabactin is a siderophore.; similar to SP:P40871, GP:2765198, GB:X68560, SP:Q02447, PID:338303, and PID:38418; identified by sequence similarity; putative
PSPTO_2598		NC_004578.1	NA	NA	NA	NA	NA	NA	9.2882	NA	irp4	yersiniabactin synthetase, thioesterase component	Possibly involved in the release of an intermediate product similar to pyochelin, since the terminal yersiniabactin synthetase has its own thioesterase domain.; similar to GP:3818607; identified by sequence similarity; putative
PSPTO_2600		NC_004578.1	NA	NA	NA	NA	NA	NA	10.3148	NA	irp1	yersiniabactin polyketide non-ribosomal peptide synthetase	This synthetase catalyzes the final steps in the biosynthesis of the siderophore yersiniabactin, adding one acetate unit with concomitant reduction to the alcohol and dimethylation followed by the addition, cyclization and methylation of one cysteine residue. The final product is released by the terminal thioesterase domain.; similar to GP:4106636; identified by sequence similarity; putative
PSPTO_2601		NC_004578.1	NA	NA	NA	NA	NA	NA	9.85626	NA		hypothetical protein	Likely involved in siderophore function due to conserved localization within the yersiniabactin gene cluster.; similar to GP:4106631, and GP:21959254; identified by sequence similarity; putative
PSPTO_2602		NC_004578.1	NA	NA	NA	NA	NA	NA	10.2752	NA		yersiniabactin non-ribosomal peptide synthetase	Catalyzes the condensation of salicylate with two molecules of cysteine which are both cyclized to thiazoline rings. This enzyme contains a single adenylation domain which most likely charges both of final two thiolation domains with cysteine. Following the adenylation domain is an unidentified domain which most likely provides the docking site for the thiazoline reductase (irp3) which reduces th…
PSPTO_2603		NC_004578.1	NA	NA	NA	NA	NA	NA	8.80353	NA		ABC transporter, ATP-binding permease protein	Presumed to have relevance to siderophore functions due to presence in yersiniabactin biosynthesis operon; similar to GP:11493181; identified by sequence similarity; putative
PSPTO_2604		NC_004578.1	NA	NA	NA	NA	NA	NA	7.14429	NA		ABC transporter, ATP-binding permease protein	Presumed to have relevance to siderophore functions due to presence in yersiniabactin biosynthesis operon.; similar to GP:11493180; identified by sequence similarity; putative
PSPTO_2605	Fur	NC_004578.1	NA	NA	NA	NA	NA	NA	9.37379	NA		TonB-dependent siderophore receptor, putative	Presumed to have relevance to siderophore functions due to presence at one end of the yersiniabactin biosynthesis operon.; similar to GP:557754, and SP:P46359; identified by sequence similarity; putative
PSPTO_2638		NC_004578.1	NA	NA	NA	-1.33357	NA	NA	NA	NA	abP	L-arabinose ABC transporter, periplasmic L-arabinose-binding protein
PSPTO_2678	HrpL	NC_004578.1	NA	NA	NA	-1.92389	NA	NA	-1.86397	NA	hopP1	type III helper protein HopP1	previously known as HopPtoP (PMID 11872842; Guttman et al, 2002) and HrpW-related (PMID 11854524; Fouts et al, 2002); similar to GP:3694999; identified by sequence similarity; putative
PSPTO_2680		NC_004578.1	NA	NA	NA	-0.93577	NA	NA	NA	NA	gabD-3	succinate-semialdehyde dehydrogenase	similar to GP:15140237, and SP:P25526; identified by sequence similarity; putative
PSPTO_2691		NC_004578.1	NA	NA	-0.970912	-1.76991	NA	-0.99366	NA	NA		membrane protein, TerC family	identified by match to PFAM protein family HMM PF04020
PSPTO_2702		NC_004578.1	NA	NA	NA	-0.445931	NA	NA	NA	NA	xylB	xylulokinase	identified by match to PFAM protein family HMM PF02782
PSPTO_2705		NC_004578.1	NA	NA	NA	NA	NA	NA	NA	-0.555793		mannitol ABC transporter, permease protein
PSPTO_2707		NC_004578.1	NA	NA	NA	-0.38756	NA	NA	NA	-0.554632		mannitol ABC transporter, periplasmic mannitol-binding protein	similar to GP:2293414; identified by sequence similarity; putative
PSPTO_2719		NC_004578.1	NA	NA	NA	-0.759138	NA	NA	-1.03275	NA		enoyl-CoA hydratase	Catalyzes the reversible hydration of unsaturated fatty acyl-CoA to beta-hydroxyacyl-CoA
PSPTO_2720		NC_004578.1	NA	NA	NA	-1.08298	NA	NA	NA	-1.00475	nudC	NADH pyrophosphatase	can catalyze hydrolysis of broad range of dinucleotide pyrophosphates but prefers reduced form of NADH; requires divalent metal ions such as magnesium and manganese and produces two mononucleoside 5 -phosphates
PSPTO_2752		NC_004578.1	NA	NA	NA	NA	NA	NA	NA	-0.551873	tpx	thiol peroxidase	similar to SP:P37901, SP:P14250, and PID:148571; identified by sequence similarity; putative
PSPTO_2806		NC_004578.1	NA	NA	NA	-0.777017	NA	NA	NA	NA		dienelactone hydrolase family protein	identified by match to PFAM protein family HMM PF02843
PSPTO_2844		NC_004578.1	NA	NA	NA	-2.75494	NA	NA	NA	NA		hypothetical protein	identified by Glimmer2; putative
PSPTO_2845		NC_004578.1	NA	NA	NA	-1.87457	NA	NA	NA	NA		hypothetical protein	similar to GP:9949964; identified by sequence similarity; putative
PSPTO_2850		NC_004578.1	NA	NA	NA	-2.28952	NA	NA	NA	-1.70115		hypothetical protein	similar to GP:17427046; identified by sequence similarity; putative
PSPTO_2853		NC_004578.1	NA	NA	NA	-3.52925	NA	NA	NA	NA		TonB-dependent receptor, putative	identified by match to TIGR protein family HMM TIGR01783
PSPTO_2904		NC_004578.1	NA	NA	NA	NA	NA	NA	-1.38317	NA	vanA	vanillate O-demethylase, oxygenase subunit
PSPTO_3039		NC_004578.1	NA	NA	NA	-0.537048	NA	NA	NA	NA		alcohol dehydrogenase, zinc-containing	similar to GP:13926036; identified by sequence similarity; putative
PSPTO_3087	HrpL	NC_004578.1	NA	NA	-0.541941	-0.957291	NA	NA	-1.07228	-0.41535	hopAB2	type III effector HopAB2	also known as AvrPtoB; similar to GP:5702216, and GP:18535643; identified by sequence similarity; putative
PSPTO_3120	Fur	NC_004578.1	NA	NA	2.41637	1.76782	NA	NA	2.14	NA		Cof-like hydrolase family protein	identified by match to TIGR protein family HMM TIGR00338
PSPTO_3121	Fur	NC_004578.1	NA	NA	NA	1.47184	NA	NA	1.9115	NA	zwf-2	glucose-6-phosphate 1-dehydrogenase
PSPTO_3122	Fur	NC_004578.1	NA	NA	1.52285	1.60004	NA	1.84641	2.01777	NA	gnd	6-phosphogluconate dehydrogenase	catalyzes the formation of D-ribulose 5-phosphate from 6-phospho-D-gluconate
PSPTO_3157	Fur	NC_004578.1	NA	NA	NA	NA	NA	NA	7.34131	NA		hypothetical protein	identified by Glimmer2; putative
PSPTO_3162		NC_004578.1	NA	NA	NA	NA	NA	NA	-1.01787	NA		hypothetical protein	similar to GP:15075777; identified by sequence similarity; putative
PSPTO_3269	Fur	NC_004578.1	NA	NA	NA	-1.14014	NA	NA	NA	NA	pstS	phosphate ABC transporter, periplasmic phosphate-binding protein	similar to SP:P06128; identified by sequence similarity; putative
PSPTO_3278		NC_004578.1	NA	NA	NA	-0.980588	NA	NA	NA	-1.13338		hypothetical protein	similar to SP:P32140, and SP:P32140; identified by sequence similarity; putative
PSPTO_3282		NC_004578.1	NA	NA	NA	-0.707854	NA	NA	NA	-0.903342		lipoprotein, putative
PSPTO_3291		NC_004578.1	NA	NA	NA	-1.51583	NA	NA	NA	-1.89276		methyl-accepting chemotaxis protein	identified by match to TIGR protein family HMM TIGR00034
PSPTO_3294		NC_004578.1	NA	NA	4.66114	4.98336	NA	NA	6.00267	NA		TonB-dependent siderophore receptor, putative	similar to GP:2981048, and SP:P00089; identified by sequence similarity; putative
PSPTO_3323		NC_004578.1	NA	NA	NA	NA	NA	NA	NA	-1.07714		aldehyde dehydrogenase family protein	identified by match to TIGR protein family HMM TIGR01804
PSPTO_3333		NC_004578.1	NA	NA	NA	-0.890306	NA	NA	NA	-0.835677		hypothetical protein	similar to SP:P06967; identified by sequence similarity; putative
PSPTO_3337		NC_004578.1	NA	NA	NA	NA	NA	NA	-1.19748	-1.1325		hypothetical protein	identified by Glimmer2; putative
PSPTO_3349		NC_004578.1	NA	NA	NA	0.515981	NA	NA	NA	NA	ftsK	cell division protein FtsK
PSPTO_3352		NC_004578.1	NA	1.40997	NA	NA	NA	NA	NA	NA	infA	translation initiation factor IF-1	Stimulates the activities of the other two initiation factors, IF-2 and IF-3
PSPTO_3353		NC_004578.1	NA	NA	NA	-0.389868	NA	NA	NA	-0.55455	clpA	ATP-dependent clp protease, ATP-binding subunit ClpA
PSPTO_3355		NC_004578.1	NA	NA	NA	-1.1227	NA	NA	NA	NA		cold shock domain family protein
PSPTO_3364		NC_004578.1	NA	NA	NA	NA	NA	NA	-0.701358	-0.712302	aceA	isocitrate lyase	Catalyzes the first step in the glyoxalate cycle, which converts lipids to carbohydrates
PSPTO_3368	Fur	NC_004578.1	NA	NA	NA	NA	NA	NA	-1.82099	NA	nuoE	ATP synthase subunit E	Produces ATP from ADP in the presence of a proton gradient across the membrane. Rotates with gamma and delta subunits in a cylinder formed of alternating alpha and beta subunits
PSPTO_3380		NC_004578.1	NA	NA	NA	-1.28414	NA	NA	-1.708	NA		sensor histidine kinase
PSPTO_3381		NC_004578.1	NA	NA	NA	-1.89765	NA	NA	-2.13891	NA		DNA-binding response regulator
PSPTO_3382		NC_004578.1	NA	NA	NA	-0.850319	NA	NA	-1.22054	NA		lipoprotein, putative
PSPTO_3455		NC_004578.1	NA	NA	NA	-1.00989	NA	NA	NA	-1.08224		3-oxoacid CoA-transferase, subunit A family
PSPTO_3462	Fur	NC_004578.1	NA	NA	NA	NA	NA	NA	5.44556	NA		TonB-dependent siderophore receptor	identified by match to TIGR protein family HMM TIGR01783
PSPTO_3493		NC_004578.1	NA	NA	NA	-1.2086	NA	NA	NA	-1.42471		iolH protein	similar to SP:P42418; identified by sequence similarity; putative
PSPTO_3495		NC_004578.1	NA	NA	NA	-0.880025	NA	NA	NA	-1.03805		iolD protein	similar to SP:P42415; identified by sequence similarity; putative
PSPTO_3544		NC_004578.1	NA	NA	NA	-0.992358	NA	NA	NA	-1.04591		hypothetical protein	similar to GP:5881935; identified by sequence similarity; putative
PSPTO_3550		NC_004578.1	NA	NA	NA	-0.716147	NA	NA	NA	-0.856498	fahA	fumarylacetoacetase
PSPTO_3551		NC_004578.1	NA	NA	NA	-0.48319	NA	NA	NA	-0.717647	hmgA	homogentisate 1,2-dioxygenase	An oxygenase that acts to open the ring of homogentisate formingmaleylacetoacetate as part of the catabolism of L-tyrosine and L-phenylalanine
PSPTO_3553		NC_004578.1	NA	NA	NA	-0.815244	NA	NA	NA	-1.10457	hppD	4-hydroxyphenylpyruvate dioxygenase	identified by match to PFAM protein family HMM PF00903
PSPTO_3574	Fur	NC_004578.1	NA	NA	5.07768	4.80349	NA	NA	6.07415	NA		TonB-dependent siderophore receptor, putative	identified by match to TIGR protein family HMM TIGR01783
PSPTO_3582		NC_004578.1	NA	NA	-3.22592	-2.72612	NA	NA	-3.14939	NA	katB	catalase	similar to SP:P46206, GB:M11958, GB:M11959, GB:M11960, GB:M11961, GB:M11962, GB:M11963, GB:M11964, GB:M11965, GB:M11966, GB:M11967, GB:M11968, GB:L00159, GB:L00160, GB:S75476, GB:V00572, GB:D28371, SP:P00558, SP:P07205, PID:35435, PID:387020, and PID:387021; identified by sequence similarity; putative
PSPTO_3598	Fur	NC_004578.1	NA	NA	4.74068	4.87977	NA	NA	5.97917	NA		dyp-type peroxidase family protein	identified by match to PFAM protein family HMM PF04261
PSPTO_3599	Fur	NC_004578.1	NA	NA	4.40806	4.99083	NA	4.36616	6.00637	NA		hypothetical protein	identified by match to PFAM protein family HMM PF04302
PSPTO_3700		NC_004578.1	NA	NA	-0.803881	NA	NA	NA	NA	NA		oxidoreductase, aldo keto reductase family	identified by match to TIGR protein family HMM TIGR01293
PSPTO_3733	RpoD	NC_004578.1	NA	1.45867	NA	NA	NA	NA	-1.30974	NA	folD-2	methylenetetrahydrofolate dehydrogenase methenyltetrahydrofolate cyclohydrolase	similar to SP:P24186, GB:J02685, GB:J03603, GB:M31551, GB:M31547, GB:M31548, GB:M31549, GB:M31550, SP:P05120, PID:1567409, PID:189545, PID:189547, PID:189561, PID:189563, PID:340154, PID:35268, PID:386995, PID:641357, PID:641359, PID:641361, and PID:641374; identified by sequence similarity; putative
PSPTO_3815		NC_004578.1	NA	NA	NA	NA	NA	NA	-0.377489	NA	accD	acetyl-CoA carboxylase beta subunit	Catalyzes the carboxylation of acetyl-CoA to malonyl-CoA
PSPTO_3830	RpoD	NC_004578.1	NA	NA	NA	NA	NA	NA	-0.808017	NA	fabF	3-oxoacyl-(acyl carrier protein) synthase	Catalyzes a condensation reaction in fatty acid biosynthesis: addition of an acyl acceptor of two carbons from malonyl-ACP
PSPTO_3836	RpoD	NC_004578.1	NA	0.91932	NA	0.670912	NA	NA	NA	0.614334		hypothetical protein	identified by Glimmer2; putative
PSPTO_3893		NC_004578.1	NA	NA	NA	-0.3774	NA	NA	NA	NA		glyoxalase, putative	identified by match to PFAM protein family HMM PF00903
PSPTO_3925		NC_004578.1	NA	NA	NA	-0.935669	NA	NA	NA	-1.45071		gas vesicle protein, putative	similar to GP:3089521, and GP:3089521; identified by sequence similarity; putative
PSPTO_3959		NC_004578.1	NA	NA	NA	-0.729666	NA	NA	-1.26304	NA	nadA	quinolinate synthetase	3 different subfamilies; catalyzes the formation of quinolinate from iminoaspartate and dihydroxyacetone phosphate
PSPTO_3972		NC_004578.1	NA	NA	NA	0.266933	NA	NA	NA	NA	tolB	translocation protein TolB precursor	forms dimers; may be involved in cell envelope integrity; interacts with outer membrane proteins and with the C-terminal domain of inner membrane protein TolA
PSPTO_3973		NC_004578.1	NA	NA	NA	0.833444	NA	NA	NA	NA	tolA	tolA protein	similar to GP:5514778, and SP:P50600; identified by sequence similarity; putative
PSPTO_3987		NC_004578.1	NA	NA	NA	-0.561897	NA	NA	NA	NA	oprD	porin D	similar to SP:P32722, and SP:P32722; identified by sequence similarity; putative
PSPTO_4033		NC_004578.1	NA	NA	NA	-0.597194	NA	NA	NA	NA	recA	recombinase A	catalyzes the hydrolysis of ATP in the presence of single-stranded DNA, the ATP-dependent uptake of single-stranded DNA by duplex DNA, and the ATP-dependent hybridization of homologous single-stranded DNAs
PSPTO_4101	HrpL	NC_004578.1	NA	NA	-0.731852	-1.25847	NA	NA	-1.20293	-0.526614	hopAK1	type III effector HopAK1	previously known as HopPmaH (PMID 11872842; Guttman et al, 2002); similar to GP:1783275, and GP:19071494; identified by sequence similarity; putative
PSPTO_4108		NC_004578.1	NA	NA	NA	NA	NA	NA	NA	-0.546846		high-affinity branched-chain amino acid ABC transporter, periplasmic amino acid-binding protein	similar to SP:P04816, and SP:P21175; identified by sequence similarity; putative
PSPTO_4136		NC_004578.1	NA	NA	0.833219	NA	NA	NA	NA	NA		amino acid ABC transporter, periplasmic amino acid-binding protein
PSPTO_4145		NC_004578.1	NA	NA	0.461545	0.863006	NA	NA	NA	NA	capB	cold shock protein CapB	similar to GP:13625473, and SP:P80415; identified by sequence similarity; putative
PSPTO_4159	Fur	NC_004578.1	NA	NA	6.4264	7.47183	NA	NA	8.67263	NA		bacterioferritin-associated ferredoxin	similar to GP:4378826, and SP:P13655; identified by sequence similarity; putative
PSPTO_4160		NC_004578.1	NA	NA	-4.27101	-4.37909	NA	NA	-7.16404	NA	bfr	bacterioferritin	similar to SP:P22759, and SP:P22759; identified by sequence similarity; putative
PSPTO_4168		NC_004578.1	NA	NA	NA	-0.716317	NA	NA	NA	NA	glpK	glycerol kinase	Converts glycerol and ADP to glycerol-3-phosphate and ADP
PSPTO_4173		NC_004578.1	NA	NA	NA	-0.456383	NA	NA	NA	NA		amino acid ABC transporter, permease protein
PSPTO_4174		NC_004578.1	NA	NA	NA	-0.451412	NA	NA	NA	NA		amino acid ABC transporter, ATP-binding protein
PSPTO_4224		NC_004578.1	NA	NA	NA	0.582967	NA	NA	NA	NA	rpoE	RNA polymerase sigma-70 factor	DNA-dependent RNA polymerase catalyzes the transcription of DNA into RNA using the four ribonucleoside triphosphates as substrates
PSPTO_4232		NC_004578.1	-4.23076	NA	-4.28396	NA	NA	NA	NA	4.29672		TctC protein, putative	similar to GP:11128402; identified by sequence similarity; putative
PSPTO_4233		NC_004578.1	NA	NA	-3.14802	NA	NA	NA	NA	3.22804		membrane protein TctB, putative	similar to GP:11128403; identified by sequence similarity; putative
PSPTO_4234		NC_004578.1	NA	NA	-2.2348	NA	NA	NA	NA	2.38463		membrane protein TctA, putative	similar to GP:11128404, and GP:11128404; identified by sequence similarity; putative
PSPTO_4285		NC_004578.1	NA	NA	NA	-2.3612	NA	NA	NA	NA	adhB	alcohol dehydrogenase II	similar to SP:P06758; identified by sequence similarity; putative
PSPTO_4297		NC_004578.1	NA	-1.41213	NA	-1.89411	NA	NA	NA	-1.90247		hypothetical protein
PSPTO_4306		NC_004578.1	NA	NA	NA	NA	NA	NA	NA	-1.98306	pcaT	dicarboxylic acid transport protein
PSPTO_4331	HrpL	NC_004578.1	NA	NA	NA	-0.575976	NA	NA	-0.778112	NA	hopE1	type III effector HopE1	previously known as HolPtoV (PMID 11872842; Guttman et al, 2002) and HopPtoE (PMID 12032338; Petnicki-Ocwieja et al, 2002).
PSPTO_4332		NC_004578.1	NA	NA	-1.10646	NA	NA	NA	-2.25718	NA		hypothetical protein	similar to GP:12620626, and GP:12620626; identified by sequence similarity; putative
PSPTO_4333		NC_004578.1	NA	NA	NA	-1.63077	NA	NA	-1.63795	NA		moxR protein, putative	similar to GP:7799213; identified by sequence similarity; putative
PSPTO_4339		NC_004578.1	NA	NA	NA	-0.893949	NA	NA	NA	NA		fumarate hydratase, class I, putative	similar to SP:P00923; identified by sequence similarity; putative
PSPTO_4358		NC_004578.1	NA	NA	NA	-0.496201	NA	NA	NA	NA		oxidoreductase, FAD FMN-binding	identified by match to PFAM protein family HMM PF00724
PSPTO_4363	RpoD	NC_004578.1	NA	NA	NA	-1.45	NA	NA	-2.35777	NA	sodB	superoxide dismutase, Fe	similar to SP:P53641; identified by sequence similarity; putative
PSPTO_4366	Fur	NC_004578.1	NA	NA	5.63772	2.24189	NA	NA	2.89066	NA		iron-regulated protein A, putative
PSPTO_4367	Fur	NC_004578.1	NA	NA	2.99483	2.23546	NA	3.11893	NA	NA		lipoprotein, putative
PSPTO_4368	Fur	NC_004578.1	NA	NA	2.57355	0.985238	NA	2.60797	NA	-1.58831		lipoprotein, putative
PSPTO_4369	Fur	NC_004578.1	NA	NA	1.63136	0.844195	NA	1.59485	1.04307	NA		lipoprotein, putative
PSPTO_4380		NC_004578.1	NA	NA	NA	NA	NA	NA	NA	-1.1703	fabG	3-ketoacyl-(acyl-carrier-protein) reductase	Catalyzes the first of the two reduction steps in the elongation cycle of fatty acid synthesis
PSPTO_4381		NC_004578.1	NA	NA	1.80123	2.15407	NA	NA	2.6063	NA		hypothetical protein	similar to GP:9950620; identified by sequence similarity; putative
PSPTO_4407		NC_004578.1	NA	0.55374	NA	NA	NA	NA	NA	NA	murC	UDP-N-acetylmuramate--L-alanine ligase	Catalyzes the formation of UDP-N-acetylmuramoyl-L-alanine from UDP-N-acetylmuramate and L-alanine in peptidoglycan synthesis
PSPTO_4423		NC_004578.1	NA	0.846183	NA	NA	NA	NA	NA	NA	sspB	stringent starvation protein B	similar to SP:P25663, GB:S50157, GB:X60221, SP:P24539, and PID:509291; identified by sequence similarity; putative
PSPTO_4442	RpoD	NC_004578.1	NA	1.39726	NA	0.785624	NA	NA	NA	NA		toluene tolerance protein, putative	similar to GP:4336803; identified by sequence similarity; putative
PSPTO_4444	RpoD	NC_004578.1	NA	NA	NA	NA	NA	NA	-0.5009	NA		toluene tolerance protein, putative	similar to GP:4336801, and GP:4336801; identified by sequence similarity; putative
PSPTO_4452	RpoD	NC_004578.1	NA	0.332294	NA	NA	NA	NA	NA	NA		ABC transporter, ATP-binding protein	identified by match to TIGR protein family HMM TIGR01186
PSPTO_4456		NC_004578.1	NA	NA	NA	0.852518	NA	NA	NA	NA		hypothetical protein	similar to GP:4138364, and GP:4138364; identified by sequence similarity; putative
PSPTO_4473		NC_004578.1	NA	0.653501	NA	NA	NA	NA	NA	NA	gatC	aspartyl glutamyl-tRNA amidotransferase subunit C	Allows the formation of correctly charged Asn-tRNA(Asn) or Gln-tRNA(Gln) through the transamidation of misacylated Asp-tRNA(Asn) or Glu-tRNA(Gln) in organisms which lack either or both of asparaginyl-tRNA or glutaminyl-tRNA synthetases. The reaction takes
PSPTO_4484	RpoN	NC_004578.1	NA	NA	-0.599805	NA	NA	NA	NA	1.07027		hypothetical protein
PSPTO_4494	RpoD	NC_004578.1	NA	1.29389	NA	NA	NA	NA	-0.940087	NA	tpiA	triosephosphate isomerase	Reversibly isomerizes the ketone sugar dihydroxyacetone phosphate to the aldehyde sugar glyceraldehyde-3-phosphate
PSPTO_4499	RpoD	NC_004578.1	NA	NA	NA	0.337168	NA	NA	NA	NA		hypothetical protein
PSPTO_4503		NC_004578.1	NA	NA	NA	NA	NA	NA	NA	0.646655	dapB	dihydrodipicolinate reductase	catalyzes the reduction of 2,3-dihydrodipicolinate to 2,3,4,5-tetrahydrodipicolinate in lysine and diaminopimelate biosynthesis
PSPTO_4507		NC_004578.1	NA	NA	NA	-0.897708	NA	NA	NA	NA	recN	DNA repair protein RecN
PSPTO_4530	Fur	NC_004578.1	NA	NA	NA	-0.707174	NA	NA	-0.530731	-0.518222	katG	catalase peroxidase HPI	identified by match to PFAM protein family HMM PF00141
PSPTO_4557		NC_004578.1	NA	NA	NA	NA	NA	NA	NA	-1.20128		peptide ABC transporter, periplasmic peptide-binding protein	similar to SP:P23847; identified by sequence similarity; putative
PSPTO_4558		NC_004578.1	NA	NA	0.749585	NA	NA	NA	NA	-1.54154		dipeptide ABC transporter, periplasmic dipeptide-binding protein, putative	similar to SP:P23847; identified by sequence similarity; putative
PSPTO_4560		NC_004578.1	NA	NA	NA	-1.23534	NA	NA	NA	-2.74506		outer membrane porin, OprD family	similar to GP:9950741, and SP:P32722; identified by sequence similarity; putative
PSPTO_4562		NC_004578.1	NA	NA	NA	NA	NA	NA	-2.41093	NA		dipeptide ABC transporter, permease protein
PSPTO_4573		NC_004578.1	NA	0.538436	NA	NA	NA	NA	NA	NA		hypothetical protein	identified by Glimmer2; putative
PSPTO_4578		NC_004578.1	NA	NA	NA	1.60639	NA	NA	NA	2.52134		glycine betaine carnitine choline ABC transporter, permease protein
PSPTO_4582		NC_004578.1	NA	NA	NA	NA	NA	NA	NA	-0.680931		hypothetical protein	identified by Glimmer2; putative
PSPTO_4588	HrpL	NC_004578.1	NA	NA	NA	-2.08541	NA	NA	-1.97661	NA	hopS2	type III effector HopS2	Previously known as ORF15 (PMID 12032338; Petnicki-Ocwieja et al 2002) and HolPtoZ2 (PMID 12615215; Greenberg and Vinatzer, 2003).
PSPTO_4589	HrpL	NC_004578.1	NA	NA	-0.958697	-1.58056	NA	NA	-1.42145	NA	shcS2	type III chaperone ShcS2	identified by Glimmer2; putative
PSPTO_4597	HrpL	NC_004578.1	NA	NA	NA	-1.8858	NA	NA	-3.3031	NA	hopS1	type III effector HopS1	Previously known as holPtoZ (PMID 11872842; Guttman et al, 2002), HopPtoS4 (PMID 14702323; Schechter, 2004)ORF26 (PMID 12032338; Petnicki-Ocwieja et al, 2002).; similar to GP:19071536; identified by sequence similarity; putative
PSPTO_4599	HrpL	NC_004578.1	NA	NA	-0.854476	-1.41874	NA	NA	-1.60976	-0.56426	shcS1	type III chaperone ShcS1	identified by Glimmer2; putative
PSPTO_4610		NC_004578.1	NA	NA	NA	1.55056	NA	NA	NA	NA		hypothetical protein	similar to GP:15075123, and GP:13926142; identified by sequence similarity; putative
PSPTO_4611		NC_004578.1	NA	NA	NA	1.59379	NA	NA	NA	1.6315		hypothetical protein	similar to GP:15082090; identified by sequence similarity; putative
PSPTO_4646		NC_004578.1	NA	NA	NA	-1.74045	NA	NA	NA	NA		hypothetical protein	identified by Glimmer2; putative
PSPTO_4647		NC_004578.1	NA	NA	NA	-3.15101	NA	NA	-4.16443	NA	cioB	cyanide-insensitive terminal oxidase CioB
PSPTO_4648		NC_004578.1	NA	NA	NA	NA	NA	NA	-4.22482	NA	cioA	cyanide-insensitive terminal oxidase CioA
PSPTO_4685		NC_004578.1	NA	NA	NA	-0.257303	NA	NA	NA	NA	cfa5	coronafacic acid synthetase, ligase component	Possibly the ligase which activates coronafacic acid and transfers it to CoA or an acyl carrier protein.; similar to GP:7649554, and PIR:PC4426; identified by sequence similarity; putative
PSPTO_4686		NC_004578.1	NA	NA	NA	-0.328762	NA	NA	NA	NA	cfa6	coronafacic acid polyketide synthase I	This gene is the first of two multimodular polyketide synthetases involved in the biosynthesis of coronafacic acid. This synthetase is proposed to receive CPC (2-carboxy-2-cyclopentenone) from an acyl carrier protein (cfa1), it then adds a buyrate group and then completely reduces the ketone of the (former) carboxylate group. The resulting product is then passed to the second polyketide synthetas…
PSPTO_4687		NC_004578.1	NA	NA	NA	-0.411068	NA	NA	NA	NA	cfa7	coronafacic acid polyketide synthetase II	This gene is the second of two multimodular polyketide synthetases involved in the biosynthesis of coronafacic acid. This synthetase is proposed to receive CPE (2-[1-oxo-2-cyclopenten-2-ylmethyl]butanoic acid) from the first synthetase, Cpe6. It then adds one final acetate group, catalyzes the cyclization of the second ring and converts a ketone to a double bond. The product is released by a term…
PSPTO_4690		NC_004578.1	NA	NA	NA	-0.329838	NA	NA	NA	NA	cfa9	CFA synthetase, thioesterase component	This thioesterase is likely responsible for the release of the coronatine intermediate, CPE (coronatine cyclopentenone) the proposed product of Cfa6. Its biological role may be as an editing function to release abnormal substrates from Cfa6. See Jiralerspong, S. et. al. (2001), Gene 270:191.; similar to GP:4582977, and GP:3114702; identified by sequence similarity; putative
PSPTO_4691	HrpL	NC_004578.1	NA	NA	NA	-2.28565	NA	NA	NA	NA	hopAD1	type III effector HopAD1	Previously known as HolPtoS (PMID 11872842; Guttman et al, 2002) and HopPtoI (PMID 12032338; Petnicki-Ocwieja et al, 2002); identified by match to PFAM protein family HMM PF02918
PSPTO_4703	HrpL	NC_004578.1	NA	NA	-1.0677	-1.01829	NA	NA	-2.39365	NA	hopAQ1	type III effector HopAQ1	previously known as HopPtoAA (PMID 11872842; Guttman et al, 2002)
PSPTO_4704		NC_004578.1	NA	NA	-1.30681	-1.31286	NA	NA	-2.80472	NA	corR	DNA-binding response regulator CorR
PSPTO_4718	HrpL	NC_004578.1	NA	NA	-0.984917	-1.992	NA	NA	-2.01319	NA	hopAA1-2	type III effector HopAA1-2	previously known as HopPtoA2 (PMID 12437299; Badel et al,2002); identified by match to PFAM protein family HMM PF02987
PSPTO_4720	HrpL	NC_004578.1	NA	NA	NA	-0.507764	NA	NA	NA	NA	hopV1	type III effector HopV1	identified by Glimmer2; putative
PSPTO_4721	HrpL	NC_004578.1	NA	NA	NA	-0.530916	NA	NA	NA	NA	shcV	type III chaperone ShcV	identified by Glimmer2; putative
PSPTO_4727	HrpL	NC_004578.1	NA	NA	NA	-3.52645	NA	NA	-3.25957	NA	hopG1	type III effector HopG1	Previously known as HolPtoW (PMID 11872842; Guttman et al, 2002) and HopPtoG (PMID 12032338; Petnicki-Ocwieja et al, 2002).
PSPTO_4733	HrpL	NC_004578.1	NA	NA	NA	-1.93088	NA	NA	-2.56141	NA		hypothetical protein	similar to GP:6472620; identified by sequence similarity; putative
PSPTO_4762		NC_004578.1	NA	NA	NA	NA	NA	NA	NA	-1.79508		von Willebrand factor type A domain protein	similar to SP:P35076, GB:X64876, and PID:580818; identified by sequence similarity; putative
PSPTO_4766		NC_004578.1	NA	NA	NA	-1.07011	NA	NA	-0.884254	NA		hypothetical protein	The C-terminal residues of this ORF are encoded by an adjacent insertion sequence.; identified by Glimmer2; putative
PSPTO_4776	HrpL	NC_004578.1	NA	NA	-0.704359	-0.852561	NA	NA	-1.05818	NA	hopI1	type III effector HopI1	previously known as HopPmaI (PMID 11872842; Guttman et al, 2002); similar to GP:19071496; identified by sequence similarity; putative
PSPTO_4807		NC_004578.1	NA	NA	NA	0.432832	NA	NA	NA	NA		metal ion transporter, putative
PSPTO_4933	RpoD	NC_004578.1	NA	NA	NA	0.272259	NA	NA	NA	NA	rpsF	30S ribosomal protein S6	binds cooperatively with S18 to the S15-16S complex, allowing platform assembly to continue with S11 and S21
PSPTO_4943		NC_004578.1	NA	NA	NA	0.729326	NA	NA	NA	NA	miaA	tRNA delta(2)-isopentenylpyrophosphate transferase	Catalyzes the forst step in the biosynthesis of 2-methylthio-N6-(delta(2)-isopentyl)-adenosine adjacent to the anticodon of several tRNA species
PSPTO_4955	RpoD	NC_004578.1	NA	NA	NA	-0.637728	NA	NA	NA	NA	psd	phosphatidylserine decarboxylase	Catalyzes the decarboxylation of phosphatidyl-L-serine to phosphatidylethanoleamine
PSPTO_4956		NC_004578.1	NA	NA	NA	NA	NA	NA	-0.826646	NA		hypothetical protein	similar to GP:9951239; identified by sequence similarity; putative
PSPTO_5046		NC_004578.1	NA	0.576385	NA	NA	NA	NA	NA	NA		hypothetical protein	similar to SP:P24562, and SP:P24562; identified by sequence similarity; putative
PSPTO_5087		NC_004578.1	NA	-1.32135	NA	NA	NA	NA	NA	NA	mdcA	malonate decarboxylase, alpha subunit	identified by match to TIGR protein family HMM TIGR01110
PSPTO_5141		NC_004578.1	NA	0.503504	NA	NA	NA	NA	-0.563034	NA	hslU	ATP-dependent protease ATP-binding subunit	heat shock protein involved in degradation of misfolded proteins
PSPTO_5147		NC_004578.1	NA	NA	NA	-0.509583	NA	NA	NA	-0.636368		polyhydroxyalkanoate granule-associated protein PhaF
PSPTO_5154		NC_004578.1	NA	NA	NA	0.337838	NA	NA	NA	NA	hisE	phosphoribosyl-ATP pyrophosphatase	catalyzes the formation of 1-(5-phosphoribosyl)-AMP from 1-(5-phosphoribolsyl)-ATP in histidine biosynthesis
PSPTO_5255		NC_004578.1	NA	NA	NA	-0.761021	NA	NA	-0.721661	NA	cynT	carbonic anhydrase
PSPTO_5256		NC_004578.1	NA	NA	NA	-1.57839	NA	NA	-1.34733	NA		sulfate transporter family protein
PSPTO_5310		NC_004578.1	NA	NA	0.360231	NA	NA	NA	NA	NA		glutamine synthetase
PSPTO_5325	RpoD	NC_004578.1	NA	0.989923	NA	NA	NA	NA	-0.784315	NA		glutaredoxin
PSPTO_5351		NC_004578.1	NA	NA	NA	NA	NA	NA	NA	1.71924		lipoprotein, putative	identified by match to PFAM protein family HMM PF02987
PSPTO_5353	HrpL	NC_004578.1	NA	NA	NA	NA	NA	NA	-2.57907	NA	shcA	type III chaperone protein ShcA	similar to GP:8037768, and GP:8037768; identified by sequence similarity; putative
PSPTO_5354	HrpL	NC_004578.1	NA	NA	NA	-1.15149	NA	NA	-1.56591	NA	hopA1	type III effector HopA1	previously known as HrmA (PMID 8274770; Heu and Hutcheson, 1993) and HopPsyA (PMID 11854524; Fouts et al, 2002); similar to SP:Q08370, GB:L05500, SP:Q08828, and PID:349269; identified by sequence similarity; putative
PSPTO_5355		NC_004578.1	NA	NA	NA	-0.677055	NA	NA	-1.23746	NA		hypothetical protein	identified by Glimmer2; putative
PSPTO_5377		NC_004578.1	NA	2.55885	NA	2.86238	NA	NA	NA	2.28622		hypothetical protein	similar to GP:12544544, and GP:15159386; identified by sequence similarity; putative
PSPTO_5378		NC_004578.1	NA	3.89509	NA	3.27283	NA	NA	NA	3.00348		hypothetical protein	identified by match to PFAM protein family HMM PF03746
PSPTO_5379		NC_004578.1	NA	2.51388	NA	1.68776	NA	NA	NA	NA		hypothetical protein	identified by Glimmer2; putative
PSPTO_5380		NC_004578.1	NA	3.20828	NA	2.87271	NA	NA	NA	2.50889		allophanate hydrolase, putative	similar to GP:2290992; identified by sequence similarity; putative
PSPTO_5381		NC_004578.1	NA	3.72966	NA	3.0217	NA	NA	NA	2.3562		biotin carboxylase biotin carboxyl carrier protein	similar to GB:X74143, SP:P55316, PID:516383, and PID:967048; identified by sequence similarity; putative
PSPTO_5407		NC_004578.1	NA	NA	NA	-1.42497	NA	NA	NA	NA		oxidoreductase, molybdopterin-binding	similar to GP:15156635; identified by sequence similarity; putative
PSPTO_5433		NC_004578.1	NA	NA	NA	NA	NA	NA	0.62465	NA		hypothetical protein	identified by Glimmer2; putative
PSPTO_5466		NC_004578.1	NA	NA	NA	-0.73141	NA	NA	NA	NA		hypothetical protein	identified by Glimmer2; putative
PSPTO_5474		NC_004578.1	NA	NA	NA	NA	NA	NA	-0.957503	NA	rubA	rubredoxin
PSPTO_5507		NC_004578.1	NA	NA	NA	NA	NA	NA	NA	1.18521		acetyltransferase, GNAT family
PSPTO_5517		NC_004578.1	NA	NA	NA	-0.759383	NA	NA	NA	NA		hypothetical protein	identified by Glimmer2; putative
PSPTO_5522		NC_004578.1	NA	NA	NA	-0.501934	NA	NA	NA	NA		hypothetical protein	identified by Glimmer2; putative
PSPTO_5614	RpoD	NC_004578.1	NA	NA	NA	0.501045	NA	NA	NA	NA	rnpA	ribonuclease P	protein compoenent of RNaseP which catalyzes the removal of the 5 -leader sequence from pre-tRNA to produce the mature 5 terminus; this enzyme also cleaves other RNA substrates
PSPTO_5620	HrpL	NC_004578.1	NA	NA	NA	NA	NA	NA	-2.94945	NA		PSPTO_5620	Identified by sequence similarity; similar to NC_007005:4533416..4533538, NC_005773:1684970..1685092
PSPTO_5621		NC_004578.1	NA	NA	NA	-1.50138	NA	NA	NA	NA		PSPTO_5621	Identified by sequence similarity; similar to NC_005773:895723..895944, complement(NC_007274:90904..91125), complement(NC_007274:61838..62053), complement(NC_007284:5068..5383); N-terminus similar to carbon storage regulator proteins.
PSPTO_5622	HrpL	NC_004578.1	NA	NA	NA	-0.47389	NA	NA	NA	NA		PSPTO_5622
PSPTO_A0008		NC_004633.1	NA	NA	NA	-0.660665	NA	NA	NA	NA		partion protein, ParB family	similar to GP:6273613; identified by sequence similarity; putative
PSPTO_A0009		NC_004633.1	NA	NA	NA	-0.631442	NA	NA	NA	NA		ATPase, ParA family	identified by match to PFAM protein family HMM PF00991
PSPTO_A0011		NC_004633.1	NA	NA	NA	-1.18312	NA	NA	NA	NA		resolvase, putative	This gene assignment is based in part on its location adjacent to a Tn3 family transposase.; similar to SP:P30739; identified by sequence similarity; putative
PSPTO_A0012	HrpL	NC_004633.1	NA	NA	-0.744616	-1.37319	NA	NA	-1.47806	NA	HopX1	type III effector HopX1	Also known as AvrPphE; similar to GP:571514; identified by sequence similarity; putative
PSPTO_A0017	HrpL	NC_004633.1	NA	NA	-0.666939	-0.898187	NA	NA	-1.30664	NA	shc01	type III chaperone ShcO1	identified by Glimmer2; putative
PSPTO_A0018	HrpL	NC_004633.1	NA	NA	NA	-0.885862	NA	NA	-0.881881	-0.525359	hopO1-1	type III effector HopO1-1	Previously known as HopPtoO (PMID 11872842; Guttman et al, 2002) and HopPtoS1 (PMID 12032338; Petnicki-Ocwieja et al, 2002); similar to GP:19071512; identified by sequence similarity; putative
PSPTO_A0019	HrpL	NC_004633.1	NA	NA	NA	-1.21726	NA	NA	-1.70248	NA	hopT1-1	type III effector HopT1-1	Previously known as ORF16 (PMID 12032338; Petnicki-Ocwieja et al, 2002), HolPtoU (PMID 11872842; Guttman et al, 2002) and HopPtoT (PMID 14702323; Schechter, 2004); similar to GP:19071526; identified by sequence similarity; putative
PSPTO_B0005	HrpL	NC_004632.1	NA	NA	-0.598869	-0.896596	NA	NA	-0.974053	NA	plcA2	phosphoesterase family protein	similar to GP:8572766; identified by sequence similarity; putative
PSPTO_B0010		NC_004632.1	NA	NA	NA	NA	NA	NA	NA	-0.40954		major facilitator family transporter	identified by match to PFAM protein family HMM PF03132
PSPTO_B0012		NC_004632.1	NA	NA	NA	NA	NA	NA	-1.15776	NA		hypothetical protein	identified by match to PFAM protein family HMM PF01839
PSPTO_B0025		NC_004632.1	NA	NA	NA	-0.648474	NA	NA	NA	NA		hypothetical protein	identified by Glimmer2; putative
PSPTO_B0026		NC_004632.1	NA	NA	NA	-0.777345	NA	NA	NA	NA		hypothetical protein	identified by Glimmer2; putative
PSPTO_B0027		NC_004632.1	NA	NA	NA	-0.68997	NA	NA	NA	NA		hypothetical protein	identified by Glimmer2; putative
small RNA cobalamin-4		NC_004578.1	NA	NA	2.7253	1.6521	NA	NA	NA	NA		within intergenic region 3679906-3680084
small RNA P1		NC_004578.1	NA	NA	NA	0.660482	NA	NA	NA	NA		within intergenic region 6038188-6038782
small RNA prrF2	Fur	NC_004578.1	NA	NA	7.75067	6.73246	NA	NA	8.27074	NA	prrF2	within intergenic region 3549362-3549773

## Sheet: P 0.002
Supplemental Table 3: Differentially regulated genes identified at a p value less than or equal to 0.002 using a GCRMA/FDR analyses. Columns D through K correspond to comparisons between different time points/conditions as described in Figure 3. All fold changes are reported in log2.
locus_tag	replicon	a/b-	a/c-	a/b+	a/c+	b-/c-	b-/b+	c-/c+	b+/c+	name	annotation	notes
PSPTO0022	NC_004578.1	NA	NA	NA	-0.935258	NA	NA	NA	NA		DNA-binding protein	identified by match to PFAM protein family HMM PF01381
PSPTO0044	NC_004578.1	NA	NA	NA	-1.25709	NA	NA	NA	NA	hopK1	type III effector HopK1	previously known as HopPtoK (PMID 12032338; Petnicki-Ocwieja et al, 2002) and HolPtoAB (PMID 11872842; Guttman et al, 2002); similar to GP:1008894; identified by sequence similarity; putative
PSPTO0061	NC_004578.1	NA	NA	NA	-1.56498	NA	NA	-1.83716	NA	hopY1	type III effector HopY1	Previously known as HolPtoY (PMID 11872842; Guttman et al, 2002) and ORF11 (PMID 11854524; Fouts et al, 2002).; similar to GP:19071534; identified by sequence similarity; putative
PSPTO0062	NC_004578.1	-5.93237	NA	-6.21523	NA	NA	NA	NA	4.6206		citrate transporter
PSPTO0067	NC_004578.1	NA	NA	3.84136	3.91	NA	NA	5.24319	NA	tonB-1	tonB protein	similar to GP:14595286, and GP:14595286; identified by sequence similarity; putative
PSPTO0068	NC_004578.1	NA	NA	4.65457	4.69283	NA	NA	6.47241	NA	exbD-1	TonB system transport protein ExbD	similar to SP:Q05606, GB:X60188, SP:P27361, SP:P28482, PID:1335009, PID:186696, and PID:31221; identified by sequence similarity; putative
PSPTO0069	NC_004578.1	NA	NA	7.1373	6.959	NA	NA	8.88155	NA	exbB-1	TonB system transport protein ExbB	similar to GP:14595284; identified by sequence similarity; putative
PSPTO0211	NC_004578.1	NA	NA	NA	0.972467	NA	NA	NA	NA	iucD	L-lysine 6-monooxygenase	similar to SP:P11295; identified by sequence similarity; putative
PSPTO0219	NC_004578.1	NA	NA	NA	0.82021	NA	NA	NA	NA		hypothetical protein	identified by match to TIGR protein family HMM TIGR00149
PSPTO0220	NC_004578.1	NA	0.644165	NA	0.781136	NA	NA	NA	NA		hypothetical protein	identified by Glimmer2; putative
PSPTO0231	NC_004578.1	NA	NA	NA	-0.807538	NA	NA	NA	-0.969471		hypothetical protein
PSPTO0283	NC_004578.1	NA	3.75692	NA	2.33856	NA	NA	NA	NA		hypothetical protein	identified by Glimmer2; putative
PSPTO0314	NC_004578.1	NA	NA	3.80277	2.45708	NA	NA	3.20815	NA		iron ABC transporter, periplasmic iron-binding protein
PSPTO0371	NC_004578.1	NA	NA	NA	-0.733963	NA	NA	NA	NA	iaaL	indoleacetate-lysine ligase	similar to SP:P18204, GB:J04031, SP:P11586, and PID:307178; identified by sequence similarity; putative
PSPTO0503	NC_004578.1	NA	NA	NA	-1.8144	NA	NA	-2.09601	NA	shcF	type III chaperone protein ShcF
PSPTO0547	NC_004578.1	NA	NA	NA	-0.889579	NA	NA	NA	NA		hypothetical protein	similar to SP:P77391; identified by sequence similarity; putative
PSPTO0549	NC_004578.1	NA	NA	NA	0.714452	NA	NA	NA	NA	apaH	diadenosinetetraphosphatase	Catalyzes the hydrolysis of P1,P4-bis(5 -adenosyl) tetraphosphate
PSPTO0552	NC_004578.1	NA	NA	NA	0.654005	NA	NA	NA	NA	pdxA	4-hydroxythreonine-4-phosphate dehydrogenase	An essential cofactor for many enzymes responsible for the metabolic conversions of amino acids
PSPTO0569	NC_004578.1	NA	NA	NA	-1.39764	NA	NA	NA	-1.56312		autotransporting lipase, GDSL family
PSPTO0570	NC_004578.1	NA	NA	NA	-1.46596	NA	NA	NA	NA		transcriptional regulator PrtN, putative
PSPTO0588	NC_004578.1	NA	NA	NA	-1.01581	NA	NA	-1.52226	NA	hopH1	type III effector HopH1	previously known as HopPtoH (PMID 12032338; Petnicki-Ocwieja et al, 2002).
PSPTO0589	NC_004578.1	NA	NA	NA	-1.19607	NA	NA	-1.33099	NA	hopC1	type III effector HopC1	previously known as HopPtoC (PMID 12032338; Petnicki-Ocwieja et al, 2002);identified by match to TIGR protein family HMM TIGR01586
PSPTO0603	NC_004578.1	NA	NA	NA	NA	NA	NA	-1.33364	NA		hypothetical protein
PSPTO0615	NC_004578.1	NA	NA	NA	0.255675	NA	NA	NA	NA	rplK	50S ribosomal protein L11	binds directly to 23S ribosomal RNA
PSPTO0621	NC_004578.1	NA	NA	NA	0.245695	NA	NA	NA	NA	rpsL	30S ribosomal protein S12	Important for translational accuracy. Interacts with and stabilizes bases of the 16S rRNA that are involved in tRNA selection in the A site and with the mRNA backbone. Located at the interface of the 30S and 50S subunits, it traverses the body of the 30S s
PSPTO0637	NC_004578.1	NA	NA	NA	0.168889	NA	NA	NA	NA	rplX	50S ribosomal protein L24	Found in the ribonucleoprotein core and is involved in the early assembly of the 50S subunit
PSPTO0638	NC_004578.1	NA	NA	NA	0.164934	NA	NA	NA	NA	rplE	50S ribosomal protein L5	Mediates the attachment of the 5S RNA into the large ribosomal subunit, where it forms part of the central protuberance
PSPTO0647	NC_004578.1	NA	NA	NA	0.215857	NA	NA	NA	NA	rpmJ	50S ribosomal protein L36	Ribosomal protein L36 is the smallest protein from the large subunit of the prokaryotic ribosome
PSPTO0648	NC_004578.1	NA	NA	NA	0.241294	NA	NA	NA	NA	rpsM	30S ribosomal protein S13	Located at the top of the head of the 30S subunit, it contacts several helices of the 16S rRNA
PSPTO0651	NC_004578.1	NA	NA	NA	0.234987	NA	NA	NA	NA	rpoA	DNA-directed RNA polymerase alpha subunit	Catalyzes the transcription of DNA into RNA using the four ribonucleoside triphosphates as substrates
PSPTO0653	NC_004578.1	NA	NA	-3.53956	-3.45034	NA	NA	NA	NA		bacterioferritin
PSPTO0679	NC_004578.1	NA	NA	NA	-2.30202	NA	NA	NA	NA		outer membrane protein OmpW
PSPTO0703	NC_004578.1	NA	NA	NA	-0.651079	NA	NA	NA	NA		glutathione S-transferase family protein	similar to GB:M59829, SP:P34931, SP:P48741, and PID:188492; identified by sequence similarity; putative
PSPTO0728	NC_004578.1	NA	NA	NA	-0.603822	NA	NA	NA	NA		aldehyde dehydrogenase family protein
PSPTO0763	NC_004578.1	NA	NA	NA	0.593547	NA	NA	NA	NA	fecB	iron(III) dicitrate transport system, periplasmic iron-binding protein FecB	similar to SP:P15028, GB:M62925, GB:D90287, GB:M55183, GB:X57974, GB:M98447, SP:P22735, PID:1256959, PID:186790, PID:219632, PID:339527, PID:339604, and PID:510525; identified by sequence similarity; putative
PSPTO0776	NC_004578.1	NA	NA	NA	-1.13576	NA	NA	NA	NA	recC	exodeoxyribonuclease V, gamma subunit	similar to GB:M68516, GB:S69366, GB:S69363, GB:S69364, GB:S69574, GB:S69365, GB:J02639, GB:S58545, GB:U35464, SP:P05154, PID:1144561, PID:180550, and PID:189678; identified by sequence similarity; putative
PSPTO0834	NC_004578.1	NA	NA	-1.09321	NA	NA	NA	NA	NA		alcohol dehydrogenase, zinc-containing	identified by match to TIGR protein family HMM TIGR01751
PSPTO0835	NC_004578.1	NA	NA	NA	-0.827543	NA	NA	NA	NA		ribD C-terminal domain protein	similar to GB:S69136, GB:S69198, GB:M28594, and PID:292763; identified by sequence similarity; putative
PSPTO0838	NC_004578.1	NA	NA	NA	-1.29731	NA	NA	NA	NA		major facilitator family transporter	similar to GB:U01783, and PID:409855; identified by sequence similarity; putative
PSPTO0851	NC_004578.1	NA	NA	NA	-1.78399	NA	NA	-2.6313	NA		hypothetical protein	similar to SP:P77262; identified by sequence similarity; putative
PSPTO0852	NC_004578.1	NA	NA	NA	-2.18613	NA	NA	-1.86981	NA	hopAJ1	type III effector HopAJ1	previously known as hopPmaG (PMID 11872842; Guttman et al, 2002); similar to GP:19071492; identified by sequence similarity; putative
PSPTO5621	NC_004578.1	NA	NA	NA	-1.50138	NA	NA	NA	NA		PSPTO5621	Identified by sequence similarity; similar to NC_005773:895723..895944, complement(NC_007274:90904..91125), complement(NC_007274:61838..62053), complement(NC_007284:5068..5383); N-terminus similar to carbon storage regulator proteins.
PSPTO0853	NC_004578.1	NA	NA	NA	-0.813887	NA	NA	NA	NA		dnaK suppressor protein, putative	similar to SP:P18274, GB:M25499, SP:P16588, and PID:155251; identified by sequence similarity; putative
PSPTO0874	NC_004578.1	NA	NA	NA	-1.27093	NA	NA	NA	NA		nikkomycin biosynthesis domain protein	similar to GP:14030855; identified by sequence similarity; putative
PSPTO0875	NC_004578.1	NA	NA	NA	-2.92575	NA	NA	-3.60018	NA		hypothetical protein	Also known as Ipx47 (PMID 11967070; Boch et al, 2002).; similar to GP:14030855; identified by sequence similarity; putative
PSPTO0876	NC_004578.1	NA	NA	NA	-1.10154	NA	NA	-1.1361	NA	hopD1	type III effector HopD1	previously known as HopPtoD1 (PMID 12032338; Petnicki-Ocwieja et al, 2002); similar to GP:14905934; identified by sequence similarity; putative
PSPTO0877	NC_004578.1	NA	NA	NA	-1.95438	NA	NA	-1.88971	NA	hopQ1-1	type III effector HopQ1-1	Previously known as ORF19 (PMID 12032338; Petnicki-Ocwieja et al, 2002) and HolPtoQ (PMID 11872842; Guttman et al, 2002); similar to GP:17427254, and GP:19071520; identified by sequence similarity; putative
PSPTO0883	NC_004578.1	NA	NA	NA	-1.9164	NA	NA	-1.25029	NA	hopR1	type III effector HopR1	Previously known as HolPtoR; similar to GP:17431754, and GP:19071522; identified by sequence similarity; putative
PSPTO0954	NC_004578.1	NA	NA	NA	-0.701972	NA	NA	NA	-0.712299		phosphoenolpyruvate-protein phosphotransferase,EI HPr EIIA components
PSPTO0955	NC_004578.1	NA	NA	NA	-1.05329	NA	NA	NA	NA	fruK	1-phosphofructokinase
PSPTO0994	NC_004578.1	NA	NA	NA	-0.5896	NA	NA	NA	NA		carbonic anhydrase	similar to GB:X66899, GB:X72990, GB:X72991, GB:X72992, GB:X72993, GB:X72994, GB:X72995, GB:X72996, GB:X72997, GB:X72998, GB:X72999, GB:X73000, GB:X73001, GB:X73002, GB:X73003, GB:X73004, SP:Q01844, PID:1572086, PID:1666068, PID:31280, and PID:825654; identified by sequence similarity; putative
PSPTO1102	NC_004578.1	NA	1.09862	NA	NA	NA	NA	NA	NA	pth	peptidyl-tRNA hydrolase	Enables the recycling of peptidyl-tRNAs produced at termination of translation
PSPTO1213	NC_004578.1	NA	NA	NA	-0.615016	NA	NA	NA	NA		transcriptional regulator, AraC family	similar to GP:13936369; identified by sequence similarity; putative
PSPTO1214	NC_004578.1	NA	-2.95335	NA	-2.55941	NA	NA	NA	NA		membrane protein	similar to GP:13936368; identified by sequence similarity; putative
PSPTO1288	NC_004578.1	NA	NA	NA	-1.50804	NA	NA	NA	NA	edd	phosphogluconate dehydratase	catalyzes the formation of 2-dehydro-3-deoxy-6-phospho-D-gluconate from 6-phospho-D-gluconate
PSPTO1289	NC_004578.1	NA	NA	NA	-1.02078	NA	NA	NA	NA	glk	glucokinase	catalyzes the conversion of ATP and D-glucose to ADP and D-glucose 6-phosphate
PSPTO1290	NC_004578.1	NA	NA	NA	-0.442841	NA	NA	NA	NA		DNA-binding response regulator
PSPTO1300	NC_004578.1	NA	NA	NA	-0.357844	NA	NA	NA	NA	zwf-1	glucose-6-phosphate 1-dehydrogenase	catalyzes the formation of D-glucono-1,5-lactone 6-phosphate from D-glucose 6-phosphate
PSPTO1301	NC_004578.1	NA	NA	NA	-0.457383	NA	NA	NA	-0.584588	pgl	6-phosphogluconolactonase	catalyzes the formation of 6-phospho-D-gluconate from 6-phospho-D-glucono-1,5-lactone
PSPTO1304	NC_004578.1	NA	NA	-1.5297	NA	NA	NA	NA	NA		hypothetical protein
PSPTO1369	NC_004578.1	NA	NA	NA	-1.13222	NA	NA	-1.31647	NA		conserved effector locus protein	similar to GP:8037800; identified by sequence similarity; putative
PSPTO1370	NC_004578.1	NA	NA	NA	-2.18572	NA	NA	-2.2274	NA	hopN1	type III effector HopN1	Also known as CEL ORF7 (PMID 10781092; Alfano et al, 2000) and HolPtoT (PMID 11872842; Guttman et al, 2002), and HopPtoN (PMID 15469508; Lopez-Solanilla, et al, 2004); identified by match to TIGR protein family HMM TIGR01586
PSPTO1371	NC_004578.1	NA	NA	NA	-2.25022	NA	NA	NA	NA		conserved effector locus protein	similar to GP:8037798, SP:P32109, GB:U15124, and PID:563996; identified by sequence similarity; putative
PSPTO1372	NC_004578.1	NA	NA	NA	-2.55391	NA	NA	-2.56165	NA	hopAA1-1	type III effector HopAA1-1	previously known as HopPtoA1 (PMID 12437299; Badel et al,2002) and CEL ORF5 (PMID 10781092; Alfano et al, 2000); identified by match to PFAM protein family HMM PF02987
PSPTO1373	NC_004578.1	NA	NA	NA	-0.94733	NA	NA	NA	NA	hrpW1	type III helper protein HrpW1	similar to GP:3694999, and GP:8037796; identified by sequence similarity; putative
PSPTO1374	NC_004578.1	NA	NA	-1.31521	-1.80583	NA	NA	-2.11517	NA	shcM	type III chaperone ShcM
PSPTO1375	NC_004578.1	NA	NA	NA	-2.78778	NA	NA	-2.82223	NA	hopM1	type III effector HopM1	previously known as CEL ORF3 (PMID 10781092; Alfano et al, 2000) and HolPtoX (PMID 11872842; Guttman et al, 2002) and HopPtoM (PMID 12940984; Badel et al, 2003); similar to GP:8037794; identified by sequence similarity; putative
PSPTO1377	NC_004578.1	NA	NA	NA	-1.22938	NA	NA	NA	NA	avrE1	type III effector protein AvrE1	similar to GB:K02096, GB:X66038, GB:X66039, GB:X66037, GB:X93626, SP:P01600, SP:P01602, SP:P01606, SP:P04431, PID:186006, PID:33150, PID:33307, PID:33311, PID:33313, PID:470592, PID:470594, PID:470596, PID:470600, PID:470602, PID:470604, PID:470606, PID:470608, PID:470610, PID:470612, PID:506423, PID:567136, PID:567138, PID:567154, PID:567158, PID:567168, PID:567172, PID:587326, PID:587328, PID:6…
PSPTO1378	NC_004578.1	NA	NA	NA	-2.09983	NA	NA	-2.40693	NA		membrane-bound lytic murein transglycosylase D, putative	similar to SP:P23931; identified by sequence similarity; putative
PSPTO1379	NC_004578.1	NA	NA	NA	-1.53182	NA	NA	-2.41421	NA	hrpR	type III transcriptional regulator HrpR	similar to GB:X74863, SP:P52954, PID:1617116, and PID:510998; identified by sequence similarity; putative
PSPTO1382	NC_004578.1	NA	NA	NA	-0.546063	NA	NA	NA	NA	hrpZ1	type III helper protein HrpZ1	similar to GP:790908, GB:U09066, SP:P01768, SP:P01769, SP:P01770, SP:P01771, SP:P01772, PID:483874, PID:488294, PID:496012, PID:496026, PID:499604, PID:553396, PID:553398, PID:553399, PID:553408, PID:553434, PID:553435, PID:553436, PID:553437, PID:553438, PID:553439, PID:553440, PID:553443, PID:553445, PID:553455, PID:567123, PID:567126, PID:567127, PID:587294, PID:587296, PID:587312, PID:618468,…
PSPTO1383	NC_004578.1	NA	NA	NA	-0.910963	NA	NA	NA	NA	hrpB(Pto)	type III secretion protein HrpB(Pto)	similar to GP:790909, GB:U09066, SP:P01768, SP:P01769, SP:P01770, SP:P01771, SP:P01772, PID:483874, PID:488294, PID:496012, PID:496026, PID:499604, PID:553396, PID:553398, PID:553399, PID:553408, PID:553434, PID:553435, PID:553436, PID:553437, PID:553438, PID:553439, PID:553440, PID:553443, PID:553445, PID:553455, PID:567123, PID:567126, PID:567127, PID:587294, PID:587296, PID:587312, PID:618468,…
PSPTO1384	NC_004578.1	NA	NA	NA	-0.882134	NA	NA	-1.31113	NA	hrcJ	type III secretion protein HrcJ	similar to GP:9800448, GB:U09068, PID:483878, PID:563405, PID:563415, PID:563418, PID:563428, PID:563458, PID:563460, PID:563477, PID:563481, and PID:976302; identified by sequence similarity; putative
PSPTO1385	NC_004578.1	NA	NA	NA	-1.21181	NA	NA	-1.61166	NA	hrpD	type III secretion protein HrpD	similar to GP:3603316, and GP:9800449; identified by sequence similarity; putative
PSPTO1386	NC_004578.1	NA	NA	NA	-2.40279	NA	NA	-2.79088	NA	hrpE	type III secretion protein HrpE	similar to GP:790912, GB:U09068, PID:483878, PID:563405, PID:563415, PID:563418, PID:563428, PID:563458, PID:563460, PID:563477, PID:563481, and PID:976302; identified by sequence similarity; putative
PSPTO1387	NC_004578.1	NA	NA	NA	-0.878598	NA	NA	-1.62023	NA	hrpF	type III secretion protein HrpF	similar to GP:3228545, GB:U09067, PID:483876, and PID:553456; identified by sequence similarity; putative
PSPTO1388	NC_004578.1	NA	NA	NA	-0.880623	NA	NA	-1.39351	NA	hrpG	type III secretion protein HrpG	similar to GP:3603319, and GP:3228546; identified by sequence similarity; putative
PSPTO1389	NC_004578.1	NA	NA	NA	-1.24834	NA	NA	-1.4258	NA	hrcC	outer-membrane type III secretion protein HrcC	similar to GP:3228547, GB:M96789, SP:P35212, and PID:183223; identified by sequence similarity; putative
PSPTO1390	NC_004578.1	NA	NA	-0.830914	-1.15263	NA	-0.888026	-1.321	NA	hrpT	type III secretion protein HrpT	similar to GP:3603321, and GP:3603255; identified by sequence similarity; putative
PSPTO1391	NC_004578.1	NA	NA	-0.892835	-1.25159	NA	-1.11934	-1.77979	NA	hrpV	negative regulator of hrp expression HrpV	similar to GP:3603256, and GP:3228549; identified by sequence similarity; putative
PSPTO1395	NC_004578.1	NA	NA	-0.875173	-1.6619	NA	NA	-1.75117	NA	hrcR	type III secretion protein HrcR	similar to GP:11276516; identified by sequence similarity; putative
PSPTO1396	NC_004578.1	NA	NA	-1.03141	-1.63558	NA	NA	-1.88826	NA	hrcQb	type III secretion protein HrcQb	similar to GP:11276515, and GP:11276515; identified by sequence similarity; putative
PSPTO1397	NC_004578.1	NA	NA	NA	-2.09596	NA	NA	-2.36417	NA	hrcQa	type III secretion protein HrcQa	similar to GP:3282779, and GP:11276514; identified by sequence similarity; putative
PSPTO1398	NC_004578.1	NA	NA	NA	-1.17272	NA	NA	-1.65261	NA	hrpP	type III secretion protein HrpP	similar to GP:11276513, GB:L22846, SP:Q14209, and PID:410207; identified by sequence similarity; putative
PSPTO1399	NC_004578.1	NA	NA	NA	-1.23507	NA	NA	-1.73574	NA	hrpO	type III secretion protein HrpO	similar to GP:3282777, and GP:11276512; identified by sequence similarity; putative
PSPTO1400	NC_004578.1	NA	NA	-2.31118	-3.49863	NA	NA	-4.46921	NA	hrcN	type III secretion cytoplasmic ATPase HrcN	similar to GP:11276511, GB:J04478, GB:M11718, GB:X04758, GB:M10956, GB:M11135, SP:P05997, PID:1340175, PID:179694, PID:179698, PID:180428, PID:180913, PID:2370202, and PID:553235; identified by sequence similarity; putative
PSPTO1401	NC_004578.1	NA	NA	NA	-2.32152	NA	NA	-2.5371	NA	hrpQ	type III secretion protein HrpQ	similar to GP:11276510; identified by sequence similarity; putative
PSPTO1402	NC_004578.1	NA	NA	-1.10626	-1.73323	NA	NA	-2.05383	NA	hrcV	type III secretion protein HrcV	similar to GP:11276509, GB:M27160, GB:M63235, GB:M63236, GB:M63237, GB:M63238, GB:M63239, GB:Y00819, GB:J03581, GB:U01873, SP:P14679, PID:340035, PID:340037, PID:340040, PID:37507, PID:37509, and PID:403422; identified by sequence similarity; putative
PSPTO1403	NC_004578.1	NA	NA	NA	-2.13161	NA	NA	-2.50856	NA	hrpJ	type III secretion protein HrpJ	similar to GP:11276508, GB:X73459, GB:U07857, SP:P37108, PID:313661, and PID:468209; identified by sequence similarity; putative
PSPTO1404	NC_004578.1	NA	NA	NA	-1.23282	NA	NA	-1.72967	NA	hrpL	RNA polymerase sigma factor HrpL	similar to GP:5360281, and SP:P37929; identified by sequence similarity; putative
PSPTO1405	NC_004578.1	NA	NA	-0.698289	-1.06358	NA	NA	NA	NA	hrpK1	type III helper protein HrpK1	similar to GP:8037778, and GP:8037778; identified by sequence similarity; putative
PSPTO1406	NC_004578.1	NA	NA	NA	-1.54616	NA	NA	NA	NA	hopB1	type III effector HopB1	Also known as EEL ORF1 (PMID 10781092; Alfano et al, 2000) and HopPtoB (PMID 11872842; Guttman et al, 2002).; similar to GP:8037777; identified by sequence similarity; putative
PSPTO5622	NC_004578.1	NA	NA	NA	-0.47389	NA	NA	NA	NA		PSPTO5622
PSPTO1408	NC_004578.1	NA	NA	NA	NA	NA	NA	-2.97696	NA		hypothetical protein	identified by Glimmer2; putative
PSPTO1409	NC_004578.1	NA	NA	NA	NA	NA	NA	-2.31257	NA		hypothetical protein	similar to GP:15980288; identified by sequence similarity; putative
PSPTO1456	NC_004578.1	NA	NA	NA	0.488549	NA	NA	NA	NA	cumA	multicopper oxidase
PSPTO1475	NC_004578.1	NA	NA	NA	0.684324	NA	NA	NA	NA	trmD	tRNA (guanine-N(1)-)-methyltransferase	methylates guanosine-37 in various tRNAs; uses S-adenosyl-L-methionine to transfer methyl group to tRNA
PSPTO1509	NC_004578.1	NA	NA	NA	NA	NA	NA	-0.531011	NA	adk	adenylate kinase	essential enzyme that recycles AMP in active cells; converts ATP and AMP to two molecules of ADP
PSPTO1543	NC_004578.1	NA	NA	NA	0.407572	NA	NA	NA	NA		outer membrane protein OmpH, putative
PSPTO1568	NC_004578.1	NA	NA	-2.54482	-2.88323	NA	NA	-4.37909	NA	hopAF1	type III effector HopAF1	previously known as HolPtoN (PMID 11872842; Guttman et al, 2002) and HopPtoJ (PMID 12032338; Petnicki-Ocwieja et al, 2002)
PSPTO1609	NC_004578.1	NA	NA	NA	-0.968524	NA	NA	-0.761407	NA		hypothetical protein	identified by Glimmer2; putative
PSPTO1721	NC_004578.1	NA	NA	NA	-0.618334	NA	NA	NA	NA		hypothetical protein
PSPTO1724	NC_004578.1	NA	NA	NA	-1.29738	NA	NA	NA	NA		hypothetical protein	similar to GP:9946943; identified by sequence similarity; putative
PSPTO1817	NC_004578.1	NA	NA	NA	-0.882354	NA	NA	NA	NA		aromatic amino acid permease	similar to SP:P15993; identified by sequence similarity; putative
PSPTO2099	NC_004578.1	NA	NA	NA	0.686534	NA	NA	NA	NA		helicase SNF2 family domain protein
PSPTO2128	NC_004578.1	NA	NA	NA	-2.24061	NA	NA	NA	NA		response regulator
PSPTO2130	NC_004578.1	NA	NA	NA	-1.51648	NA	NA	-1.57107	NA		DNA-binding response regulator, LuxR family
PSPTO2133	NC_004578.1	NA	NA	NA	NA	NA	NA	8.63134	NA		RNA polymerase sigma-70 factor	DNA-dependent RNA polymerase catalyzes the transcription of DNA into RNA using the four ribonucleoside triphosphates as substrates
PSPTO2137	NC_004578.1	NA	NA	NA	NA	NA	NA	9.02358	NA		MbtH-like protein	similar to GP:15159638; identified by sequence similarity; putative
PSPTO2142	NC_004578.1	NA	NA	NA	NA	NA	NA	4.40371	NA		hypothetical protein	identified by Glimmer2; putative
PSPTO2152	NC_004578.1	NA	NA	NA	7.37201	NA	NA	11.4781	NA		TonB-dependent siderophore receptor, putative	similar to SP:P42512, GB:L17325, and PID:306323; identified by sequence similarity; putative
PSPTO2298	NC_004578.1	NA	NA	NA	0.45312	NA	NA	NA	NA		RNA polymerase sigma-70 factor	DNA-dependent RNA polymerase catalyzes the transcription of DNA into RNA using the four ribonucleoside triphosphates as substrates
PSPTO2339	NC_004578.1	NA	NA	NA	NA	NA	NA	-1.7245	NA	pcaG	protocatechuate 3,4-dioxygenase, alpha subunit	similar to GP:10442739, and SP:P00436; identified by sequence similarity; putative
PSPTO2379	NC_004578.1	NA	NA	NA	0.358631	NA	NA	NA	NA	infC	translation initiation factor IF-3	Binds to the 30S ribosomal subunit and enhances its availability for the initiation of protein synthesis
PSPTO2589	NC_004578.1	NA	NA	NA	-2.08051	NA	NA	NA	NA		hypothetical protein	identified by Glimmer2; putative
PSPTO2598	NC_004578.1	NA	NA	NA	NA	NA	NA	9.2882	NA	irp4	yersiniabactin synthetase, thioesterase component	Possibly involved in the release of an intermediate product similar to pyochelin, since the terminal yersiniabactin synthetase has its own thioesterase domain.; similar to GP:3818607; identified by sequence similarity; putative
PSPTO2600	NC_004578.1	NA	NA	NA	NA	NA	NA	10.3148	NA	irp1	yersiniabactin polyketide non-ribosomal peptide synthetase	This synthetase catalyzes the final steps in the biosynthesis of the siderophore yersiniabactin, adding one acetate unit with concomitant reduction to the alcohol and dimethylation followed by the addition, cyclization and methylation of one cysteine residue. The final product is released by the terminal thioesterase domain.; similar to GP:4106636; identified by sequence similarity; putative
PSPTO2601	NC_004578.1	NA	NA	NA	NA	NA	NA	9.85626	NA		hypothetical protein	Likely involved in siderophore function due to conserved localization within the yersiniabactin gene cluster.; similar to GP:4106631, and GP:21959254; identified by sequence similarity; putative
PSPTO2602	NC_004578.1	NA	NA	NA	NA	NA	NA	10.2752	NA		yersiniabactin non-ribosomal peptide synthetase	Catalyzes the condensation of salicylate with two molecules of cysteine which are both cyclized to thiazoline rings. This enzyme contains a single adenylation domain which most likely charges both of final two thiolation domains with cysteine. Following the adenylation domain is an unidentified domain which most likely provides the docking site for the thiazoline reductase (irp3) which reduces th…
PSPTO2605	NC_004578.1	NA	NA	NA	NA	NA	NA	9.37379	NA		TonB-dependent siderophore receptor, putative	Presumed to have relevance to siderophore functions due to presence at one end of the yersiniabactin biosynthesis operon.; similar to GP:557754, and SP:P46359; identified by sequence similarity; putative
PSPTO2678	NC_004578.1	NA	NA	NA	-1.92389	NA	NA	NA	NA	hopP1	type III helper protein HopP1	previously known as HopPtoP (PMID 11872842; Guttman et al, 2002) and HrpW-related (PMID 11854524; Fouts et al, 2002); similar to GP:3694999; identified by sequence similarity; putative
PSPTO2719	NC_004578.1	NA	NA	NA	-0.759138	NA	NA	NA	NA		enoyl-CoA hydratase	Catalyzes the reversible hydration of unsaturated fatty acyl-CoA to beta-hydroxyacyl-CoA
PSPTO2752	NC_004578.1	NA	NA	NA	NA	NA	NA	NA	-0.551873	tpx	thiol peroxidase	similar to SP:P37901, SP:P14250, and PID:148571; identified by sequence similarity; putative
PSPTO2853	NC_004578.1	NA	NA	NA	-3.52925	NA	NA	NA	NA		TonB-dependent receptor, putative	identified by match to TIGR protein family HMM TIGR01783
PSPTO3039	NC_004578.1	NA	NA	NA	-0.537048	NA	NA	NA	NA		alcohol dehydrogenase, zinc-containing	similar to GP:13926036; identified by sequence similarity; putative
PSPTO3087	NC_004578.1	NA	NA	NA	-0.957291	NA	NA	-1.07228	NA	hopAB2	type III effector HopAB2	also known as AvrPtoB; similar to GP:5702216, and GP:18535643; identified by sequence similarity; putative
PSPTO3120	NC_004578.1	NA	NA	2.41637	1.76782	NA	NA	NA	NA		Cof-like hydrolase family protein	identified by match to TIGR protein family HMM TIGR00338
PSPTO3121	NC_004578.1	NA	NA	NA	1.47184	NA	NA	1.9115	NA	zwf-2	glucose-6-phosphate 1-dehydrogenase
PSPTO3122	NC_004578.1	NA	NA	1.52285	1.60004	NA	NA	2.01777	NA	gnd	6-phosphogluconate dehydrogenase	catalyzes the formation of D-ribulose 5-phosphate from 6-phospho-D-gluconate
PSPTO3157	NC_004578.1	NA	NA	NA	NA	NA	NA	7.34131	NA		hypothetical protein	identified by Glimmer2; putative
PSPTO3282	NC_004578.1	NA	NA	NA	-0.707854	NA	NA	NA	NA		lipoprotein, putative
PSPTO3294	NC_004578.1	NA	NA	NA	4.98336	NA	NA	6.00267	NA		TonB-dependent siderophore receptor, putative	similar to GP:2981048, and SP:P00089; identified by sequence similarity; putative
PSPTO3337	NC_004578.1	NA	NA	NA	NA	NA	NA	-1.19748	NA		hypothetical protein	identified by Glimmer2; putative
PSPTO3352	NC_004578.1	NA	1.40997	NA	NA	NA	NA	NA	NA	infA	translation initiation factor IF-1	Stimulates the activities of the other two initiation factors, IF-2 and IF-3
PSPTO3353	NC_004578.1	NA	NA	NA	-0.389868	NA	NA	NA	NA	clpA	ATP-dependent clp protease, ATP-binding subunit ClpA
PSPTO3380	NC_004578.1	NA	NA	NA	-1.28414	NA	NA	-1.708	NA		sensor histidine kinase
PSPTO3381	NC_004578.1	NA	NA	NA	-1.89765	NA	NA	-2.13891	NA		DNA-binding response regulator
PSPTO3382	NC_004578.1	NA	NA	NA	NA	NA	NA	-1.22054	NA		lipoprotein, putative
PSPTO3455	NC_004578.1	NA	NA	NA	-1.00989	NA	NA	NA	NA		3-oxoacid CoA-transferase, subunit A family
PSPTO3544	NC_004578.1	NA	NA	NA	-0.992358	NA	NA	NA	NA		hypothetical protein	similar to GP:5881935; identified by sequence similarity; putative
PSPTO3550	NC_004578.1	NA	NA	NA	-0.716147	NA	NA	NA	NA	fahA	fumarylacetoacetase
PSPTO3551	NC_004578.1	NA	NA	NA	NA	NA	NA	NA	-0.717647	hmgA	homogentisate 1,2-dioxygenase	An oxygenase that acts to open the ring of homogentisate formingmaleylacetoacetate as part of the catabolism of L-tyrosine and L-phenylalanine
PSPTO3574	NC_004578.1	NA	NA	5.07768	4.80349	NA	NA	6.07415	NA		TonB-dependent siderophore receptor, putative	identified by match to TIGR protein family HMM TIGR01783
PSPTO3582	NC_004578.1	NA	NA	NA	-2.72612	NA	NA	-3.14939	NA	katB	catalase	similar to SP:P46206, GB:M11958, GB:M11959, GB:M11960, GB:M11961, GB:M11962, GB:M11963, GB:M11964, GB:M11965, GB:M11966, GB:M11967, GB:M11968, GB:L00159, GB:L00160, GB:S75476, GB:V00572, GB:D28371, SP:P00558, SP:P07205, PID:35435, PID:387020, and PID:387021; identified by sequence similarity; putative
PSPTO3598	NC_004578.1	NA	NA	4.74068	4.87977	NA	NA	5.97917	NA		dyp-type peroxidase family protein	identified by match to PFAM protein family HMM PF04261
PSPTO3599	NC_004578.1	NA	NA	4.40806	4.99083	NA	NA	6.00637	NA		hypothetical protein	identified by match to PFAM protein family HMM PF04302
PSPTO3700	NC_004578.1	NA	NA	-0.803881	NA	NA	NA	NA	NA		oxidoreductase, aldo keto reductase family	identified by match to TIGR protein family HMM TIGR01293
PSPTO3836	NC_004578.1	NA	0.91932	NA	0.670912	NA	NA	NA	NA		hypothetical protein	identified by Glimmer2; putative
PSPTO3925	NC_004578.1	NA	NA	NA	-0.935669	NA	NA	NA	NA		gas vesicle protein, putative	similar to GP:3089521, and GP:3089521; identified by sequence similarity; putative
PSPTO3959	NC_004578.1	NA	NA	NA	-0.729666	NA	NA	NA	NA	nadA	quinolinate synthetase	3 different subfamilies; catalyzes the formation of quinolinate from iminoaspartate and dihydroxyacetone phosphate
PSPTO4101	NC_004578.1	NA	NA	NA	-1.25847	NA	NA	-1.20293	NA	hopAK1	type III effector HopAK1	previously known as HopPmaH (PMID 11872842; Guttman et al, 2002); similar to GP:1783275, and GP:19071494; identified by sequence similarity; putative
PSPTO4145	NC_004578.1	NA	NA	NA	0.863006	NA	NA	NA	NA	capB	cold shock protein CapB	similar to GP:13625473, and SP:P80415; identified by sequence similarity; putative
PSPTO4159	NC_004578.1	NA	NA	6.4264	7.47183	NA	NA	8.67263	NA		bacterioferritin-associated ferredoxin	similar to GP:4378826, and SP:P13655; identified by sequence similarity; putative
PSPTO4160	NC_004578.1	NA	NA	-4.27101	-4.37909	NA	NA	NA	NA	bfr	bacterioferritin	similar to SP:P22759, and SP:P22759; identified by sequence similarity; putative
PSPTO4168	NC_004578.1	NA	NA	NA	-0.716317	NA	NA	NA	NA	glpK	glycerol kinase	Converts glycerol and ADP to glycerol-3-phosphate and ADP
PSPTO4174	NC_004578.1	NA	NA	NA	-0.451412	NA	NA	NA	NA		amino acid ABC transporter, ATP-binding protein
PSPTO4232	NC_004578.1	NA	NA	-4.28396	NA	NA	NA	NA	NA		TctC protein, putative	similar to GP:11128402; identified by sequence similarity; putative
PSPTO4233	NC_004578.1	NA	NA	-3.14802	NA	NA	NA	NA	NA		membrane protein TctB, putative	similar to GP:11128403; identified by sequence similarity; putative
PSPTO4234	NC_004578.1	NA	NA	-2.2348	NA	NA	NA	NA	2.38463		membrane protein TctA, putative	similar to GP:11128404, and GP:11128404; identified by sequence similarity; putative
PSPTO4285	NC_004578.1	NA	NA	NA	-2.3612	NA	NA	NA	NA	adhB	alcohol dehydrogenase II	similar to SP:P06758; identified by sequence similarity; putative
PSPTO4297	NC_004578.1	NA	NA	NA	-1.89411	NA	NA	NA	-1.90247		hypothetical protein
PSPTO4331	NC_004578.1	NA	NA	NA	-0.575976	NA	NA	-0.778112	NA	hopE1	type III effector HopE1	previously known as HolPtoV (PMID 11872842; Guttman et al, 2002) and HopPtoE (PMID 12032338; Petnicki-Ocwieja et al, 2002).
PSPTO4332	NC_004578.1	NA	NA	NA	NA	NA	NA	-2.25718	NA		hypothetical protein	similar to GP:12620626, and GP:12620626; identified by sequence similarity; putative
PSPTO4333	NC_004578.1	NA	NA	NA	-1.63077	NA	NA	-1.63795	NA		moxR protein, putative	similar to GP:7799213; identified by sequence similarity; putative
PSPTO4358	NC_004578.1	NA	NA	NA	-0.496201	NA	NA	NA	NA		oxidoreductase, FAD FMN-binding	identified by match to PFAM protein family HMM PF00724
PSPTO4366	NC_004578.1	NA	NA	5.63772	2.24189	NA	NA	2.89066	NA		iron-regulated protein A, putative
PSPTO4367	NC_004578.1	NA	NA	2.99483	2.23546	NA	NA	NA	NA		lipoprotein, putative
PSPTO4368	NC_004578.1	NA	NA	2.57355	NA	NA	NA	NA	NA		lipoprotein, putative
PSPTO4369	NC_004578.1	NA	NA	1.63136	0.844195	NA	NA	NA	NA		lipoprotein, putative
PSPTO4381	NC_004578.1	NA	NA	1.80123	2.15407	NA	NA	NA	NA		hypothetical protein	similar to GP:9950620; identified by sequence similarity; putative
PSPTO4442	NC_004578.1	NA	1.39726	NA	NA	NA	NA	NA	NA		toluene tolerance protein, putative	similar to GP:4336803; identified by sequence similarity; putative
PSPTO4456	NC_004578.1	NA	NA	NA	0.852518	NA	NA	NA	NA		hypothetical protein	similar to GP:4138364, and GP:4138364; identified by sequence similarity; putative
PSPTO4507	NC_004578.1	NA	NA	NA	-0.897708	NA	NA	NA	NA	recN	DNA repair protein RecN
PSPTO4530	NC_004578.1	NA	NA	NA	-0.707174	NA	NA	NA	NA	katG	catalase peroxidase HPI	identified by match to PFAM protein family HMM PF00141
PSPTO4558	NC_004578.1	NA	NA	0.749585	NA	NA	NA	NA	NA		dipeptide ABC transporter, periplasmic dipeptide-binding protein, putative	similar to SP:P23847; identified by sequence similarity; putative
PSPTO4578	NC_004578.1	NA	NA	NA	1.60639	NA	NA	NA	NA		glycine betaine carnitine choline ABC transporter, permease protein
PSPTO4588	NC_004578.1	NA	NA	NA	-2.08541	NA	NA	-1.97661	NA	hopS2	type III effector HopS2	Previously known as ORF15 (PMID 12032338; Petnicki-Ocwieja et al 2002) and HolPtoZ2 (PMID 12615215; Greenberg and Vinatzer, 2003).
PSPTO4589	NC_004578.1	NA	NA	NA	-1.58056	NA	NA	-1.42145	NA	shcS2	type III chaperone ShcS2	identified by Glimmer2; putative
PSPTO4597	NC_004578.1	NA	NA	NA	-1.8858	NA	NA	-3.3031	NA	hopS1	type III effector HopS1	Previously known as holPtoZ (PMID 11872842; Guttman et al, 2002), HopPtoS4 (PMID 14702323; Schechter, 2004)ORF26 (PMID 12032338; Petnicki-Ocwieja et al, 2002).; similar to GP:19071536; identified by sequence similarity; putative
PSPTO4599	NC_004578.1	NA	NA	NA	-1.41874	NA	NA	-1.60976	NA	shcS1	type III chaperone ShcS1	identified by Glimmer2; putative
PSPTO4647	NC_004578.1	NA	NA	NA	-3.15101	NA	NA	NA	NA	cioB	cyanide-insensitive terminal oxidase CioB
PSPTO4686	NC_004578.1	NA	NA	NA	-0.328762	NA	NA	NA	NA	cfa6	coronafacic acid polyketide synthase I	This gene is the first of two multimodular polyketide synthetases involved in the biosynthesis of coronafacic acid. This synthetase is proposed to receive CPC (2-carboxy-2-cyclopentenone) from an acyl carrier protein (cfa1), it then adds a buyrate group and then completely reduces the ketone of the (former) carboxylate group. The resulting product is then passed to the second polyketide synthetas…
PSPTO4687	NC_004578.1	NA	NA	NA	-0.411068	NA	NA	NA	NA	cfa7	coronafacic acid polyketide synthetase II	This gene is the second of two multimodular polyketide synthetases involved in the biosynthesis of coronafacic acid. This synthetase is proposed to receive CPE (2-[1-oxo-2-cyclopenten-2-ylmethyl]butanoic acid) from the first synthetase, Cpe6. It then adds one final acetate group, catalyzes the cyclization of the second ring and converts a ketone to a double bond. The product is released by a term…
PSPTO4691	NC_004578.1	NA	NA	NA	-2.28565	NA	NA	NA	NA	hopAD1	type III effector HopAD1	Previously known as HolPtoS (PMID 11872842; Guttman et al, 2002) and HopPtoI (PMID 12032338; Petnicki-Ocwieja et al, 2002); identified by match to PFAM protein family HMM PF02918
PSPTO4704	NC_004578.1	NA	NA	NA	-1.31286	NA	NA	NA	NA	corR	DNA-binding response regulator CorR
PSPTO4718	NC_004578.1	NA	NA	NA	-1.992	NA	NA	-2.01319	NA	hopAA1-2	type III effector HopAA1-2	previously known as HopPtoA2 (PMID 12437299; Badel et al,2002); identified by match to PFAM protein family HMM PF02987
PSPTO4720	NC_004578.1	NA	NA	NA	-0.507764	NA	NA	NA	NA	hopV1	type III effector HopV1	identified by Glimmer2; putative
PSPTO4721	NC_004578.1	NA	NA	NA	-0.530916	NA	NA	NA	NA	shcV	type III chaperone ShcV	identified by Glimmer2; putative
PSPTO4727	NC_004578.1	NA	NA	NA	-3.52645	NA	NA	NA	NA	hopG1	type III effector HopG1	Previously known as HolPtoW (PMID 11872842; Guttman et al, 2002) and HopPtoG (PMID 12032338; Petnicki-Ocwieja et al, 2002).
PSPTO4733	NC_004578.1	NA	NA	NA	-1.93088	NA	NA	-2.56141	NA		hypothetical protein	similar to GP:6472620; identified by sequence similarity; putative
PSPTO4766	NC_004578.1	NA	NA	NA	-1.07011	NA	NA	NA	NA		hypothetical protein	The C-terminal residues of this ORF are encoded by an adjacent insertion sequence.; identified by Glimmer2; putative
PSPTO4776	NC_004578.1	NA	NA	NA	NA	NA	NA	-1.05818	NA	hopI1	type III effector HopI1	previously known as HopPmaI (PMID 11872842; Guttman et al, 2002); similar to GP:19071496; identified by sequence similarity; putative
PSPTO4933	NC_004578.1	NA	NA	NA	0.272259	NA	NA	NA	NA	rpsF	30S ribosomal protein S6	binds cooperatively with S18 to the S15-16S complex, allowing platform assembly to continue with S11 and S21
PSPTO5255	NC_004578.1	NA	NA	NA	-0.761021	NA	NA	NA	NA	cynT	carbonic anhydrase
PSPTO5256	NC_004578.1	NA	NA	NA	-1.57839	NA	NA	-1.34733	NA		sulfate transporter family protein
PSPTO5353	NC_004578.1	NA	NA	NA	NA	NA	NA	-2.57907	NA	shcA	type III chaperone protein ShcA	similar to GP:8037768, and GP:8037768; identified by sequence similarity; putative
PSPTO5354	NC_004578.1	NA	NA	NA	-1.15149	NA	NA	-1.56591	NA	hopA1	type III effector HopA1	previously known as HrmA (PMID 8274770; Heu and Hutcheson, 1993) and HopPsyA (PMID 11854524; Fouts et al, 2002); similar to SP:Q08370, GB:L05500, SP:Q08828, and PID:349269; identified by sequence similarity; putative
PSPTO5377	NC_004578.1	NA	NA	NA	2.86238	NA	NA	NA	NA		hypothetical protein	similar to GP:12544544, and GP:15159386; identified by sequence similarity; putative
PSPTO5378	NC_004578.1	NA	3.89509	NA	3.27283	NA	NA	NA	3.00348		hypothetical protein	identified by match to PFAM protein family HMM PF03746
PSPTO5379	NC_004578.1	NA	2.51388	NA	1.68776	NA	NA	NA	NA		hypothetical protein	identified by Glimmer2; putative
PSPTO5380	NC_004578.1	NA	3.20828	NA	2.87271	NA	NA	NA	NA		allophanate hydrolase, putative	similar to GP:2290992; identified by sequence similarity; putative
PSPTO5381	NC_004578.1	NA	3.72966	NA	3.0217	NA	NA	NA	NA		biotin carboxylase biotin carboxyl carrier protein	similar to GB:X74143, SP:P55316, PID:516383, and PID:967048; identified by sequence similarity; putative
PSPTO5474	NC_004578.1	NA	NA	NA	NA	NA	NA	-0.957503	NA	rubA	rubredoxin
PSPTO5517	NC_004578.1	NA	NA	NA	-0.759383	NA	NA	NA	NA		hypothetical protein	identified by Glimmer2; putative
PSPTO5614	NC_004578.1	NA	NA	NA	0.501045	NA	NA	NA	NA	rnpA	ribonuclease P	protein compoenent of RNaseP which catalyzes the removal of the 5 -leader sequence from pre-tRNA to produce the mature 5 terminus; this enzyme also cleaves other RNA substrates
PSPTO_B0005	NC_004632.1	NA	NA	NA	-0.896596	NA	NA	-0.974053	NA	plcA2	phosphoesterase family protein	similar to GP:8572766; identified by sequence similarity; putative
PSPTO_B0012	NC_004632.1	NA	NA	NA	NA	NA	NA	-1.15776	NA		hypothetical protein	identified by match to PFAM protein family HMM PF01839
PSPTO_B0026	NC_004632.1	NA	NA	NA	-0.777345	NA	NA	NA	NA		hypothetical protein	identified by Glimmer2; putative
PSPTOA0008	NC_004633.1	NA	NA	NA	-0.660665	NA	NA	NA	NA		partion protein, ParB family	similar to GP:6273613; identified by sequence similarity; putative
PSPTOA0012	NC_004633.1	NA	NA	NA	-1.37319	NA	NA	-1.47806	NA	HopX1	type III effector HopX1	Also known as AvrPphE; similar to GP:571514; identified by sequence similarity; putative
PSPTOA0017	NC_004633.1	NA	NA	NA	-0.898187	NA	NA	-1.30664	NA	shc01	type III chaperone ShcO1	identified by Glimmer2; putative
PSPTOA0018	NC_004633.1	NA	NA	NA	-0.885862	NA	NA	-0.881881	NA	hopO1-1	type III effector HopO1-1	Previously known as HopPtoO (PMID 11872842; Guttman et al, 2002) and HopPtoS1 (PMID 12032338; Petnicki-Ocwieja et al, 2002); similar to GP:19071512; identified by sequence similarity; putative
PSPTOA0019	NC_004633.1	NA	NA	NA	-1.21726	NA	NA	-1.70248	NA	hopT1-1	type III effector HopT1-1	Previously known as ORF16 (PMID 12032338; Petnicki-Ocwieja et al, 2002), HolPtoU (PMID 11872842; Guttman et al, 2002) and HopPtoT (PMID 14702323; Schechter, 2004); similar to GP:19071526; identified by sequence similarity; putative
small RNA prrF2	NC_004578.1	NA	NA	7.75067	NA	NA	NA	NA	NA	prrF2	within intergenic region 3549362-3549773

## Sheet: P 0.0004
Supplemental Table 4: Differentially regulated genes identified at a p value less than or equal to 0.0004 using a GCRMA/FDR analyses. Columns D through K correspond to comparisons between different time points/conditions as described in Figure 3. All fold changes are reported in log2.
locus_tag	replicon	a/b-	a/c-	a/b+	a/c+	b-/c-	b-/b+	c-/c+	b+/c+	name	annotation	notes
PSPTO0061	NC_004578.1	NA	NA	NA	-1.56498	NA	NA	NA	NA	hopY1	type III effector HopY1	Previously known as HolPtoY (PMID 11872842; Guttman et al, 2002) and ORF11 (PMID 11854524; Fouts et al, 2002).; similar to GP:19071534; identified by sequence similarity; putative
PSPTO0062	NC_004578.1	-5.93237	NA	-6.21523	NA	NA	NA	NA	NA		citrate transporter
PSPTO0067	NC_004578.1	NA	NA	NA	3.91	NA	NA	5.24319	NA	tonB-1	tonB protein	similar to GP:14595286, and GP:14595286; identified by sequence similarity; putative
PSPTO0068	NC_004578.1	NA	NA	4.65457	4.69283	NA	NA	6.47241	NA	exbD-1	TonB system transport protein ExbD	similar to SP:Q05606, GB:X60188, SP:P27361, SP:P28482, PID:1335009, PID:186696, and PID:31221; identified by sequence similarity; putative
PSPTO0069	NC_004578.1	NA	NA	7.1373	6.959	NA	NA	8.88155	NA	exbB-1	TonB system transport protein ExbB	similar to GP:14595284; identified by sequence similarity; putative
PSPTO0211	NC_004578.1	NA	NA	NA	0.972467	NA	NA	NA	NA	iucD	L-lysine 6-monooxygenase	similar to SP:P11295; identified by sequence similarity; putative
PSPTO0220	NC_004578.1	NA	0.644165	NA	0.781136	NA	NA	NA	NA		hypothetical protein	identified by Glimmer2; putative
PSPTO0283	NC_004578.1	NA	NA	NA	2.33856	NA	NA	NA	NA		hypothetical protein	identified by Glimmer2; putative
PSPTO0314	NC_004578.1	NA	NA	3.80277	2.45708	NA	NA	NA	NA		iron ABC transporter, periplasmic iron-binding protein
PSPTO0371	NC_004578.1	NA	NA	NA	-0.733963	NA	NA	NA	NA	iaaL	indoleacetate-lysine ligase	similar to SP:P18204, GB:J04031, SP:P11586, and PID:307178; identified by sequence similarity; putative
PSPTO0503	NC_004578.1	NA	NA	NA	-1.8144	NA	NA	NA	NA	shcF	type III chaperone protein ShcF
PSPTO0547	NC_004578.1	NA	NA	NA	-0.889579	NA	NA	NA	NA		hypothetical protein	similar to SP:P77391; identified by sequence similarity; putative
PSPTO0549	NC_004578.1	NA	NA	NA	0.714452	NA	NA	NA	NA	apaH	diadenosinetetraphosphatase	Catalyzes the hydrolysis of P1,P4-bis(5 -adenosyl) tetraphosphate
PSPTO0569	NC_004578.1	NA	NA	NA	-1.39764	NA	NA	NA	NA		autotransporting lipase, GDSL family
PSPTO0570	NC_004578.1	NA	NA	NA	-1.46596	NA	NA	NA	NA		transcriptional regulator PrtN, putative
PSPTO0588	NC_004578.1	NA	NA	NA	-1.01581	NA	NA	NA	NA	hopH1	type III effector HopH1	previously known as HopPtoH (PMID 12032338; Petnicki-Ocwieja et al, 2002).
PSPTO0589	NC_004578.1	NA	NA	NA	-1.19607	NA	NA	NA	NA	hopC1	type III effector HopC1	previously known as HopPtoC (PMID 12032338; Petnicki-Ocwieja et al, 2002);identified by match to TIGR protein family HMM TIGR01586
PSPTO0637	NC_004578.1	NA	NA	NA	0.168889	NA	NA	NA	NA	rplX	50S ribosomal protein L24	Found in the ribonucleoprotein core and is involved in the early assembly of the 50S subunit
PSPTO0638	NC_004578.1	NA	NA	NA	0.164934	NA	NA	NA	NA	rplE	50S ribosomal protein L5	Mediates the attachment of the 5S RNA into the large ribosomal subunit, where it forms part of the central protuberance
PSPTO0647	NC_004578.1	NA	NA	NA	0.215857	NA	NA	NA	NA	rpmJ	50S ribosomal protein L36	Ribosomal protein L36 is the smallest protein from the large subunit of the prokaryotic ribosome
PSPTO0653	NC_004578.1	NA	NA	NA	-3.45034	NA	NA	NA	NA		bacterioferritin
PSPTO0728	NC_004578.1	NA	NA	NA	-0.603822	NA	NA	NA	NA		aldehyde dehydrogenase family protein
PSPTO0763	NC_004578.1	NA	NA	NA	0.593547	NA	NA	NA	NA	fecB	iron(III) dicitrate transport system, periplasmic iron-binding protein FecB	similar to SP:P15028, GB:M62925, GB:D90287, GB:M55183, GB:X57974, GB:M98447, SP:P22735, PID:1256959, PID:186790, PID:219632, PID:339527, PID:339604, and PID:510525; identified by sequence similarity; putative
PSPTO0851	NC_004578.1	NA	NA	NA	-1.78399	NA	NA	-2.6313	NA		hypothetical protein	similar to SP:P77262; identified by sequence similarity; putative
PSPTO0852	NC_004578.1	NA	NA	NA	-2.18613	NA	NA	-1.86981	NA	hopAJ1	type III effector HopAJ1	previously known as hopPmaG (PMID 11872842; Guttman et al, 2002); similar to GP:19071492; identified by sequence similarity; putative
PSPTO0874	NC_004578.1	NA	NA	NA	-1.27093	NA	NA	NA	NA		nikkomycin biosynthesis domain protein	similar to GP:14030855; identified by sequence similarity; putative
PSPTO0875	NC_004578.1	NA	NA	NA	-2.92575	NA	NA	NA	NA		hypothetical protein	Also known as Ipx47 (PMID 11967070; Boch et al, 2002).; similar to GP:14030855; identified by sequence similarity; putative
PSPTO0876	NC_004578.1	NA	NA	NA	-1.10154	NA	NA	NA	NA	hopD1	type III effector HopD1	previously known as HopPtoD1 (PMID 12032338; Petnicki-Ocwieja et al, 2002); similar to GP:14905934; identified by sequence similarity; putative
PSPTO0877	NC_004578.1	NA	NA	NA	-1.95438	NA	NA	-1.88971	NA	hopQ1-1	type III effector HopQ1-1	Previously known as ORF19 (PMID 12032338; Petnicki-Ocwieja et al, 2002) and HolPtoQ (PMID 11872842; Guttman et al, 2002); similar to GP:17427254, and GP:19071520; identified by sequence similarity; putative
PSPTO0883	NC_004578.1	NA	NA	NA	-1.9164	NA	NA	NA	NA	hopR1	type III effector HopR1	Previously known as HolPtoR; similar to GP:17431754, and GP:19071522; identified by sequence similarity; putative
PSPTO0954	NC_004578.1	NA	NA	NA	-0.701972	NA	NA	NA	NA		phosphoenolpyruvate-protein phosphotransferase,EI HPr EIIA components
PSPTO0955	NC_004578.1	NA	NA	NA	-1.05329	NA	NA	NA	NA	fruK	1-phosphofructokinase
PSPTO1290	NC_004578.1	NA	NA	NA	-0.442841	NA	NA	NA	NA		DNA-binding response regulator
PSPTO1301	NC_004578.1	NA	NA	NA	-0.457383	NA	NA	NA	NA	pgl	6-phosphogluconolactonase	catalyzes the formation of 6-phospho-D-gluconate from 6-phospho-D-glucono-1,5-lactone
PSPTO1369	NC_004578.1	NA	NA	NA	-1.13222	NA	NA	-1.31647	NA		conserved effector locus protein	similar to GP:8037800; identified by sequence similarity; putative
PSPTO1370	NC_004578.1	NA	NA	NA	-2.18572	NA	NA	-2.2274	NA	hopN1	type III effector HopN1	Also known as CEL ORF7 (PMID 10781092; Alfano et al, 2000) and HolPtoT (PMID 11872842; Guttman et al, 2002), and HopPtoN (PMID 15469508; Lopez-Solanilla, et al, 2004); identified by match to TIGR protein family HMM TIGR01586
PSPTO1371	NC_004578.1	NA	NA	NA	-2.25022	NA	NA	NA	NA		conserved effector locus protein	similar to GP:8037798, SP:P32109, GB:U15124, and PID:563996; identified by sequence similarity; putative
PSPTO1372	NC_004578.1	NA	NA	NA	-2.55391	NA	NA	NA	NA	hopAA1-1	type III effector HopAA1-1	previously known as HopPtoA1 (PMID 12437299; Badel et al,2002) and CEL ORF5 (PMID 10781092; Alfano et al, 2000); identified by match to PFAM protein family HMM PF02987
PSPTO1373	NC_004578.1	NA	NA	NA	-0.94733	NA	NA	NA	NA	hrpW1	type III helper protein HrpW1	similar to GP:3694999, and GP:8037796; identified by sequence similarity; putative
PSPTO1374	NC_004578.1	NA	NA	NA	-1.80583	NA	NA	NA	NA	shcM	type III chaperone ShcM
PSPTO1375	NC_004578.1	NA	NA	NA	-2.78778	NA	NA	NA	NA	hopM1	type III effector HopM1	previously known as CEL ORF3 (PMID 10781092; Alfano et al, 2000) and HolPtoX (PMID 11872842; Guttman et al, 2002) and HopPtoM (PMID 12940984; Badel et al, 2003); similar to GP:8037794; identified by sequence similarity; putative
PSPTO1377	NC_004578.1	NA	NA	NA	-1.22938	NA	NA	NA	NA	avrE1	type III effector protein AvrE1	similar to GB:K02096, GB:X66038, GB:X66039, GB:X66037, GB:X93626, SP:P01600, SP:P01602, SP:P01606, SP:P04431, PID:186006, PID:33150, PID:33307, PID:33311, PID:33313, PID:470592, PID:470594, PID:470596, PID:470600, PID:470602, PID:470604, PID:470606, PID:470608, PID:470610, PID:470612, PID:506423, PID:567136, PID:567138, PID:567154, PID:567158, PID:567168, PID:567172, PID:587326, PID:587328, PID:6…
PSPTO1378	NC_004578.1	NA	NA	NA	-2.09983	NA	NA	-2.40693	NA		membrane-bound lytic murein transglycosylase D, putative	similar to SP:P23931; identified by sequence similarity; putative
PSPTO1382	NC_004578.1	NA	NA	NA	-0.546063	NA	NA	NA	NA	hrpZ1	type III helper protein HrpZ1	similar to GP:790908, GB:U09066, SP:P01768, SP:P01769, SP:P01770, SP:P01771, SP:P01772, PID:483874, PID:488294, PID:496012, PID:496026, PID:499604, PID:553396, PID:553398, PID:553399, PID:553408, PID:553434, PID:553435, PID:553436, PID:553437, PID:553438, PID:553439, PID:553440, PID:553443, PID:553445, PID:553455, PID:567123, PID:567126, PID:567127, PID:587294, PID:587296, PID:587312, PID:618468,…
PSPTO1383	NC_004578.1	NA	NA	NA	-0.910963	NA	NA	NA	NA	hrpB(Pto)	type III secretion protein HrpB(Pto)	similar to GP:790909, GB:U09066, SP:P01768, SP:P01769, SP:P01770, SP:P01771, SP:P01772, PID:483874, PID:488294, PID:496012, PID:496026, PID:499604, PID:553396, PID:553398, PID:553399, PID:553408, PID:553434, PID:553435, PID:553436, PID:553437, PID:553438, PID:553439, PID:553440, PID:553443, PID:553445, PID:553455, PID:567123, PID:567126, PID:567127, PID:587294, PID:587296, PID:587312, PID:618468,…
PSPTO1384	NC_004578.1	NA	NA	NA	-0.882134	NA	NA	NA	NA	hrcJ	type III secretion protein HrcJ	similar to GP:9800448, GB:U09068, PID:483878, PID:563405, PID:563415, PID:563418, PID:563428, PID:563458, PID:563460, PID:563477, PID:563481, and PID:976302; identified by sequence similarity; putative
PSPTO1385	NC_004578.1	NA	NA	NA	-1.21181	NA	NA	-1.61166	NA	hrpD	type III secretion protein HrpD	similar to GP:3603316, and GP:9800449; identified by sequence similarity; putative
PSPTO1386	NC_004578.1	NA	NA	NA	-2.40279	NA	NA	-2.79088	NA	hrpE	type III secretion protein HrpE	similar to GP:790912, GB:U09068, PID:483878, PID:563405, PID:563415, PID:563418, PID:563428, PID:563458, PID:563460, PID:563477, PID:563481, and PID:976302; identified by sequence similarity; putative
PSPTO1387	NC_004578.1	NA	NA	NA	-0.878598	NA	NA	NA	NA	hrpF	type III secretion protein HrpF	similar to GP:3228545, GB:U09067, PID:483876, and PID:553456; identified by sequence similarity; putative
PSPTO1388	NC_004578.1	NA	NA	NA	NA	NA	NA	-1.39351	NA	hrpG	type III secretion protein HrpG	similar to GP:3603319, and GP:3228546; identified by sequence similarity; putative
PSPTO1389	NC_004578.1	NA	NA	NA	-1.24834	NA	NA	-1.4258	NA	hrcC	outer-membrane type III secretion protein HrcC	similar to GP:3228547, GB:M96789, SP:P35212, and PID:183223; identified by sequence similarity; putative
PSPTO1390	NC_004578.1	NA	NA	NA	-1.15263	NA	NA	NA	NA	hrpT	type III secretion protein HrpT	similar to GP:3603321, and GP:3603255; identified by sequence similarity; putative
PSPTO1391	NC_004578.1	NA	NA	NA	-1.25159	NA	-1.11934	-1.77979	NA	hrpV	negative regulator of hrp expression HrpV	similar to GP:3603256, and GP:3228549; identified by sequence similarity; putative
PSPTO1395	NC_004578.1	NA	NA	-0.875173	-1.6619	NA	NA	NA	NA	hrcR	type III secretion protein HrcR	similar to GP:11276516; identified by sequence similarity; putative
PSPTO1396	NC_004578.1	NA	NA	NA	-1.63558	NA	NA	-1.88826	NA	hrcQb	type III secretion protein HrcQb	similar to GP:11276515, and GP:11276515; identified by sequence similarity; putative
PSPTO1397	NC_004578.1	NA	NA	NA	-2.09596	NA	NA	-2.36417	NA	hrcQa	type III secretion protein HrcQa	similar to GP:3282779, and GP:11276514; identified by sequence similarity; putative
PSPTO1398	NC_004578.1	NA	NA	NA	-1.17272	NA	NA	-1.65261	NA	hrpP	type III secretion protein HrpP	similar to GP:11276513, GB:L22846, SP:Q14209, and PID:410207; identified by sequence similarity; putative
PSPTO1399	NC_004578.1	NA	NA	NA	NA	NA	NA	-1.73574	NA	hrpO	type III secretion protein HrpO	similar to GP:3282777, and GP:11276512; identified by sequence similarity; putative
PSPTO1400	NC_004578.1	NA	NA	-2.31118	-3.49863	NA	NA	-4.46921	NA	hrcN	type III secretion cytoplasmic ATPase HrcN	similar to GP:11276511, GB:J04478, GB:M11718, GB:X04758, GB:M10956, GB:M11135, SP:P05997, PID:1340175, PID:179694, PID:179698, PID:180428, PID:180913, PID:2370202, and PID:553235; identified by sequence similarity; putative
PSPTO1401	NC_004578.1	NA	NA	NA	-2.32152	NA	NA	-2.5371	NA	hrpQ	type III secretion protein HrpQ	similar to GP:11276510; identified by sequence similarity; putative
PSPTO1402	NC_004578.1	NA	NA	NA	-1.73323	NA	NA	NA	NA	hrcV	type III secretion protein HrcV	similar to GP:11276509, GB:M27160, GB:M63235, GB:M63236, GB:M63237, GB:M63238, GB:M63239, GB:Y00819, GB:J03581, GB:U01873, SP:P14679, PID:340035, PID:340037, PID:340040, PID:37507, PID:37509, and PID:403422; identified by sequence similarity; putative
PSPTO1403	NC_004578.1	NA	NA	NA	-2.13161	NA	NA	-2.50856	NA	hrpJ	type III secretion protein HrpJ	similar to GP:11276508, GB:X73459, GB:U07857, SP:P37108, PID:313661, and PID:468209; identified by sequence similarity; putative
PSPTO1404	NC_004578.1	NA	NA	NA	-1.23282	NA	NA	-1.72967	NA	hrpL	RNA polymerase sigma factor HrpL	similar to GP:5360281, and SP:P37929; identified by sequence similarity; putative
PSPTO1405	NC_004578.1	NA	NA	NA	-1.06358	NA	NA	NA	NA	hrpK1	type III helper protein HrpK1	similar to GP:8037778, and GP:8037778; identified by sequence similarity; putative
PSPTO1406	NC_004578.1	NA	NA	NA	-1.54616	NA	NA	NA	NA	hopB1	type III effector HopB1	Also known as EEL ORF1 (PMID 10781092; Alfano et al, 2000) and HopPtoB (PMID 11872842; Guttman et al, 2002).; similar to GP:8037777; identified by sequence similarity; putative
PSPTO1408	NC_004578.1	NA	NA	NA	NA	NA	NA	-2.97696	NA		hypothetical protein	identified by Glimmer2; putative
PSPTO1456	NC_004578.1	NA	NA	NA	0.488549	NA	NA	NA	NA	cumA	multicopper oxidase
PSPTO1475	NC_004578.1	NA	NA	NA	0.684324	NA	NA	NA	NA	trmD	tRNA (guanine-N(1)-)-methyltransferase	methylates guanosine-37 in various tRNAs; uses S-adenosyl-L-methionine to transfer methyl group to tRNA
PSPTO1568	NC_004578.1	NA	NA	-2.54482	-2.88323	NA	NA	-4.37909	NA	hopAF1	type III effector HopAF1	previously known as HolPtoN (PMID 11872842; Guttman et al, 2002) and HopPtoJ (PMID 12032338; Petnicki-Ocwieja et al, 2002)
PSPTO1609	NC_004578.1	NA	NA	NA	-0.968524	NA	NA	-0.761407	NA		hypothetical protein	identified by Glimmer2; putative
PSPTO1817	NC_004578.1	NA	NA	NA	-0.882354	NA	NA	NA	NA		aromatic amino acid permease	similar to SP:P15993; identified by sequence similarity; putative
PSPTO2128	NC_004578.1	NA	NA	NA	-2.24061	NA	NA	NA	NA		response regulator
PSPTO2130	NC_004578.1	NA	NA	NA	-1.51648	NA	NA	NA	NA		DNA-binding response regulator, LuxR family
PSPTO2137	NC_004578.1	NA	NA	NA	NA	NA	NA	9.02358	NA		MbtH-like protein	similar to GP:15159638; identified by sequence similarity; putative
PSPTO2142	NC_004578.1	NA	NA	NA	NA	NA	NA	4.40371	NA		hypothetical protein	identified by Glimmer2; putative
PSPTO2152	NC_004578.1	NA	NA	NA	NA	NA	NA	11.4781	NA		TonB-dependent siderophore receptor, putative	similar to SP:P42512, GB:L17325, and PID:306323; identified by sequence similarity; putative
PSPTO2339	NC_004578.1	NA	NA	NA	NA	NA	NA	-1.7245	NA	pcaG	protocatechuate 3,4-dioxygenase, alpha subunit	similar to GP:10442739, and SP:P00436; identified by sequence similarity; putative
PSPTO2379	NC_004578.1	NA	NA	NA	0.358631	NA	NA	NA	NA	infC	translation initiation factor IF-3	Binds to the 30S ribosomal subunit and enhances its availability for the initiation of protein synthesis
PSPTO2589	NC_004578.1	NA	NA	NA	-2.08051	NA	NA	NA	NA		hypothetical protein	identified by Glimmer2; putative
PSPTO2600	NC_004578.1	NA	NA	NA	NA	NA	NA	10.3148	NA	irp1	yersiniabactin polyketide non-ribosomal peptide synthetase	This synthetase catalyzes the final steps in the biosynthesis of the siderophore yersiniabactin, adding one acetate unit with concomitant reduction to the alcohol and dimethylation followed by the addition, cyclization and methylation of one cysteine residue. The final product is released by the terminal thioesterase domain.; similar to GP:4106636; identified by sequence similarity; putative
PSPTO2602	NC_004578.1	NA	NA	NA	NA	NA	NA	10.2752	NA		yersiniabactin non-ribosomal peptide synthetase	Catalyzes the condensation of salicylate with two molecules of cysteine which are both cyclized to thiazoline rings. This enzyme contains a single adenylation domain which most likely charges both of final two thiolation domains with cysteine. Following the adenylation domain is an unidentified domain which most likely provides the docking site for the thiazoline reductase (irp3) which reduces th…
PSPTO2605	NC_004578.1	NA	NA	NA	NA	NA	NA	9.37379	NA		TonB-dependent siderophore receptor, putative	Presumed to have relevance to siderophore functions due to presence at one end of the yersiniabactin biosynthesis operon.; similar to GP:557754, and SP:P46359; identified by sequence similarity; putative
PSPTO2678	NC_004578.1	NA	NA	NA	-1.92389	NA	NA	NA	NA	hopP1	type III helper protein HopP1	previously known as HopPtoP (PMID 11872842; Guttman et al, 2002) and HrpW-related (PMID 11854524; Fouts et al, 2002); similar to GP:3694999; identified by sequence similarity; putative
PSPTO2719	NC_004578.1	NA	NA	NA	-0.759138	NA	NA	NA	NA		enoyl-CoA hydratase	Catalyzes the reversible hydration of unsaturated fatty acyl-CoA to beta-hydroxyacyl-CoA
PSPTO2853	NC_004578.1	NA	NA	NA	-3.52925	NA	NA	NA	NA		TonB-dependent receptor, putative	identified by match to TIGR protein family HMM TIGR01783
PSPTO3087	NC_004578.1	NA	NA	NA	-0.957291	NA	NA	-1.07228	NA	hopAB2	type III effector HopAB2	also known as AvrPtoB; similar to GP:5702216, and GP:18535643; identified by sequence similarity; putative
PSPTO3121	NC_004578.1	NA	NA	NA	1.47184	NA	NA	1.9115	NA	zwf-2	glucose-6-phosphate 1-dehydrogenase
PSPTO3122	NC_004578.1	NA	NA	NA	1.60004	NA	NA	2.01777	NA	gnd	6-phosphogluconate dehydrogenase	catalyzes the formation of D-ribulose 5-phosphate from 6-phospho-D-gluconate
PSPTO3157	NC_004578.1	NA	NA	NA	NA	NA	NA	7.34131	NA		hypothetical protein	identified by Glimmer2; putative
PSPTO3294	NC_004578.1	NA	NA	NA	NA	NA	NA	6.00267	NA		TonB-dependent siderophore receptor, putative	similar to GP:2981048, and SP:P00089; identified by sequence similarity; putative
PSPTO3352	NC_004578.1	NA	1.40997	NA	NA	NA	NA	NA	NA	infA	translation initiation factor IF-1	Stimulates the activities of the other two initiation factors, IF-2 and IF-3
PSPTO3353	NC_004578.1	NA	NA	NA	-0.389868	NA	NA	NA	NA	clpA	ATP-dependent clp protease, ATP-binding subunit ClpA
PSPTO3381	NC_004578.1	NA	NA	NA	-1.89765	NA	NA	-2.13891	NA		DNA-binding response regulator
PSPTO3382	NC_004578.1	NA	NA	NA	NA	NA	NA	-1.22054	NA		lipoprotein, putative
PSPTO3574	NC_004578.1	NA	NA	5.07768	4.80349	NA	NA	6.07415	NA		TonB-dependent siderophore receptor, putative	identified by match to TIGR protein family HMM TIGR01783
PSPTO3582	NC_004578.1	NA	NA	NA	-2.72612	NA	NA	NA	NA	katB	catalase	similar to SP:P46206, GB:M11958, GB:M11959, GB:M11960, GB:M11961, GB:M11962, GB:M11963, GB:M11964, GB:M11965, GB:M11966, GB:M11967, GB:M11968, GB:L00159, GB:L00160, GB:S75476, GB:V00572, GB:D28371, SP:P00558, SP:P07205, PID:35435, PID:387020, and PID:387021; identified by sequence similarity; putative
PSPTO3598	NC_004578.1	NA	NA	4.74068	4.87977	NA	NA	5.97917	NA		dyp-type peroxidase family protein	identified by match to PFAM protein family HMM PF04261
PSPTO3599	NC_004578.1	NA	NA	4.40806	4.99083	NA	NA	6.00637	NA		hypothetical protein	identified by match to PFAM protein family HMM PF04302
PSPTO3836	NC_004578.1	NA	0.91932	NA	NA	NA	NA	NA	NA		hypothetical protein	identified by Glimmer2; putative
PSPTO3959	NC_004578.1	NA	NA	NA	-0.729666	NA	NA	NA	NA	nadA	quinolinate synthetase	3 different subfamilies; catalyzes the formation of quinolinate from iminoaspartate and dihydroxyacetone phosphate
PSPTO4101	NC_004578.1	NA	NA	NA	-1.25847	NA	NA	NA	NA	hopAK1	type III effector HopAK1	previously known as HopPmaH (PMID 11872842; Guttman et al, 2002); similar to GP:1783275, and GP:19071494; identified by sequence similarity; putative
PSPTO4145	NC_004578.1	NA	NA	NA	0.863006	NA	NA	NA	NA	capB	cold shock protein CapB	similar to GP:13625473, and SP:P80415; identified by sequence similarity; putative
PSPTO4159	NC_004578.1	NA	NA	6.4264	7.47183	NA	NA	8.67263	NA		bacterioferritin-associated ferredoxin	similar to GP:4378826, and SP:P13655; identified by sequence similarity; putative
PSPTO4160	NC_004578.1	NA	NA	NA	-4.37909	NA	NA	NA	NA	bfr	bacterioferritin	similar to SP:P22759, and SP:P22759; identified by sequence similarity; putative
PSPTO4168	NC_004578.1	NA	NA	NA	-0.716317	NA	NA	NA	NA	glpK	glycerol kinase	Converts glycerol and ADP to glycerol-3-phosphate and ADP
PSPTO4232	NC_004578.1	NA	NA	-4.28396	NA	NA	NA	NA	NA		TctC protein, putative	similar to GP:11128402; identified by sequence similarity; putative
PSPTO4233	NC_004578.1	NA	NA	-3.14802	NA	NA	NA	NA	NA		membrane protein TctB, putative	similar to GP:11128403; identified by sequence similarity; putative
PSPTO4234	NC_004578.1	NA	NA	-2.2348	NA	NA	NA	NA	2.38463		membrane protein TctA, putative	similar to GP:11128404, and GP:11128404; identified by sequence similarity; putative
PSPTO4297	NC_004578.1	NA	NA	NA	-1.89411	NA	NA	NA	-1.90247		hypothetical protein
PSPTO4331	NC_004578.1	NA	NA	NA	NA	NA	NA	-0.778112	NA	hopE1	type III effector HopE1	previously known as HolPtoV (PMID 11872842; Guttman et al, 2002) and HopPtoE (PMID 12032338; Petnicki-Ocwieja et al, 2002).
PSPTO4333	NC_004578.1	NA	NA	NA	-1.63077	NA	NA	-1.63795	NA		moxR protein, putative	similar to GP:7799213; identified by sequence similarity; putative
PSPTO4366	NC_004578.1	NA	NA	NA	2.24189	NA	NA	NA	NA		iron-regulated protein A, putative
PSPTO4367	NC_004578.1	NA	NA	2.99483	NA	NA	NA	NA	NA		lipoprotein, putative
PSPTO4368	NC_004578.1	NA	NA	2.57355	NA	NA	NA	NA	NA		lipoprotein, putative
PSPTO4369	NC_004578.1	NA	NA	1.63136	NA	NA	NA	NA	NA		lipoprotein, putative
PSPTO4381	NC_004578.1	NA	NA	1.80123	2.15407	NA	NA	NA	NA		hypothetical protein	similar to GP:9950620; identified by sequence similarity; putative
PSPTO4442	NC_004578.1	NA	1.39726	NA	NA	NA	NA	NA	NA		toluene tolerance protein, putative	similar to GP:4336803; identified by sequence similarity; putative
PSPTO4588	NC_004578.1	NA	NA	NA	-2.08541	NA	NA	-1.97661	NA	hopS2	type III effector HopS2	Previously known as ORF15 (PMID 12032338; Petnicki-Ocwieja et al 2002) and HolPtoZ2 (PMID 12615215; Greenberg and Vinatzer, 2003).
PSPTO4589	NC_004578.1	NA	NA	NA	-1.58056	NA	NA	NA	NA	shcS2	type III chaperone ShcS2	identified by Glimmer2; putative
PSPTO4597	NC_004578.1	NA	NA	NA	NA	NA	NA	-3.3031	NA	hopS1	type III effector HopS1	Previously known as holPtoZ (PMID 11872842; Guttman et al, 2002), HopPtoS4 (PMID 14702323; Schechter, 2004)ORF26 (PMID 12032338; Petnicki-Ocwieja et al, 2002).; similar to GP:19071536; identified by sequence similarity; putative
PSPTO4599	NC_004578.1	NA	NA	NA	-1.41874	NA	NA	-1.60976	NA	shcS1	type III chaperone ShcS1	identified by Glimmer2; putative
PSPTO4691	NC_004578.1	NA	NA	NA	-2.28565	NA	NA	NA	NA	hopAD1	type III effector HopAD1	Previously known as HolPtoS (PMID 11872842; Guttman et al, 2002) and HopPtoI (PMID 12032338; Petnicki-Ocwieja et al, 2002); identified by match to PFAM protein family HMM PF02918
PSPTO4718	NC_004578.1	NA	NA	NA	-1.992	NA	NA	NA	NA	hopAA1-2	type III effector HopAA1-2	previously known as HopPtoA2 (PMID 12437299; Badel et al,2002); identified by match to PFAM protein family HMM PF02987
PSPTO4727	NC_004578.1	NA	NA	NA	-3.52645	NA	NA	NA	NA	hopG1	type III effector HopG1	Previously known as HolPtoW (PMID 11872842; Guttman et al, 2002) and HopPtoG (PMID 12032338; Petnicki-Ocwieja et al, 2002).
PSPTO4766	NC_004578.1	NA	NA	NA	-1.07011	NA	NA	NA	NA		hypothetical protein	The C-terminal residues of this ORF are encoded by an adjacent insertion sequence.; identified by Glimmer2; putative
PSPTO5255	NC_004578.1	NA	NA	NA	-0.761021	NA	NA	NA	NA	cynT	carbonic anhydrase
PSPTO5256	NC_004578.1	NA	NA	NA	-1.57839	NA	NA	NA	NA		sulfate transporter family protein
PSPTO5354	NC_004578.1	NA	NA	NA	-1.15149	NA	NA	-1.56591	NA	hopA1	type III effector HopA1	previously known as HrmA (PMID 8274770; Heu and Hutcheson, 1993) and HopPsyA (PMID 11854524; Fouts et al, 2002); similar to SP:Q08370, GB:L05500, SP:Q08828, and PID:349269; identified by sequence similarity; putative
PSPTO5377	NC_004578.1	NA	NA	NA	2.86238	NA	NA	NA	NA		hypothetical protein	similar to GP:12544544, and GP:15159386; identified by sequence similarity; putative
PSPTO5378	NC_004578.1	NA	3.89509	NA	3.27283	NA	NA	NA	NA		hypothetical protein	identified by match to PFAM protein family HMM PF03746
PSPTO5379	NC_004578.1	NA	2.51388	NA	1.68776	NA	NA	NA	NA		hypothetical protein	identified by Glimmer2; putative
PSPTO5380	NC_004578.1	NA	3.20828	NA	2.87271	NA	NA	NA	NA		allophanate hydrolase, putative	similar to GP:2290992; identified by sequence similarity; putative
PSPTO5381	NC_004578.1	NA	3.72966	NA	3.0217	NA	NA	NA	NA		biotin carboxylase biotin carboxyl carrier protein	similar to GB:X74143, SP:P55316, PID:516383, and PID:967048; identified by sequence similarity; putative
PSPTO_B0005	NC_004632.1	NA	NA	NA	-0.896596	NA	NA	NA	NA	plcA2	phosphoesterase family protein	similar to GP:8572766; identified by sequence similarity; putative
PSPTO_B0026	NC_004632.1	NA	NA	NA	-0.777345	NA	NA	NA	NA		hypothetical protein	identified by Glimmer2; putative
PSPTOA0012	NC_004633.1	NA	NA	NA	-1.37319	NA	NA	-1.47806	NA	HopX1	type III effector HopX1	Also known as AvrPphE; similar to GP:571514; identified by sequence similarity; putative
PSPTOA0017	NC_004633.1	NA	NA	NA	-0.898187	NA	NA	NA	NA	shcO1	type III chaperone ShcO1	identified by Glimmer2; putative
PSPTOA0018	NC_004633.1	NA	NA	NA	-0.885862	NA	NA	-0.881881	NA	hopO1-1	type III effector HopO1-1	Previously known as HopPtoO (PMID 11872842; Guttman et al, 2002) and HopPtoS1 (PMID 12032338; Petnicki-Ocwieja et al, 2002); similar to GP:19071512; identified by sequence similarity; putative
PSPTOA0019	NC_004633.1	NA	NA	NA	-1.21726	NA	NA	-1.70248	NA	hopT1-1	type III effector HopT1-1	Previously known as ORF16 (PMID 12032338; Petnicki-Ocwieja et al, 2002), HolPtoU (PMID 11872842; Guttman et al, 2002) and HopPtoT (PMID 14702323; Schechter, 2004); similar to GP:19071526; identified by sequence similarity; putative

## Sheet: Clustered Genes
Supplemental Table 5: Differentially regulated genes identified at a p value less than or equal to 0.01 using a GCRMA/FDR analyses sorted based on their order in the clustering analysis seen in Figure 5A. Columns D through K correspond to comparisons between different time points/conditions as described in Figure 3.
Cluster Order	Discussion Cluster	Node	Locus_tag	Regulatory Motif	Gene ID	Putative Function
1	I	1.1.1.1.1.1	PSPTO_0954			phosphoenolpyruvate-protein phosphotransferase,EI HPr EIIA components
2	I	1.1.1.1.1.1	PSPTO_0955		fruK	1-phosphofructokinase
3	I	1.1.1.1.1.1	PSPTO_0883	HrpL	hopR1	type III effector HopR1
4	I	1.1.1.1.1.1	PSPTO_4530		katG	catalase peroxidase HPI
5	I	1.1.1.1.1.1	PSPTO_0851			hypothetical protein
6	I	1.1.1.1.1.1	PSPTO_1403	HrpL	hrpJ	type III secretion protein HrpJ
7	I	1.1.1.1.1.1	PSPTO_A0018	HrpL	hopO1-1	type III effector HopO1-1
8	I	1.1.1.1.1.2	PSPTO_1391	HrpL	hrpV	negative regulator of hrp expression HrpV
9	I	1.1.1.1.1.2	PSPTO_1390	HrpL	hrpT	type III secretion protein HrpT
10	I	1.1.1.1.1.2	PSPTO_1396	HrpL	hrcQb	type III secretion protein HrcQb
11	I	1.1.1.1.1.2	PSPTO_0852	HrpL	hopAJ1	type III effector HopAJ1
12	I	1.1.1.1.1.2	PSPTO_0877	HrpL	hopQ1-1	type III effector HopQ1-1
13	I	1.1.1.1.1.2	PSPTO_1400	HrpL	hrcN	type III secretion cytoplasmic ATPase HrcN
14	I	1.1.1.1.1.2	PSPTO_1402	HrpL	hrcV	type III secretion protein HrcV
15	I	1.1.1.1.1.2	PSPTO_0876	HrpL	hopD1	type III effector HopD1
16	I	1.1.1.1.1.2	PSPTO_4101	HrpL	hopAK1	type III effector HopAK1
17	I	1.1.1.1.1.2	PSPTO_1401	HrpL	hrpQ	type III secretion protein HrpQ
18	I	1.1.1.1.1.2	PSPTO_3087	HrpL	hopAB2	type III effector HopAB2
19	I	1.1.1.1.1.2	PSPTO_4599	HrpL	shcS1	type III chaperone ShcS1
20	I	1.1.1.1.1.2	PSPTO_0653			bacterioferritin
21	I	1.1.1.1.1.2	PSPTO_1380		hrpS	type III transcriptional regulator HrpS
22	I	1.1.1.1.1.2	PSPTO_3582		katB	catalase
23	I	1.1.1.1.1.2	PSPTO_0588	HrpL	hopH1	type III effector HopH1
24	I	1.1.1.1.1.2	PSPTO_0524	HrpL		peptidase, M20 M25 M40 family
25	I	1.1.1.1.1.2	PSPTO_1568	HrpL	hopAF1	type III effector HopAF1
26	I	1.1.1.1.1.2	PSPTO_4160		bfr	bacterioferritin
27	I	1.1.1.1.1.2	PSPTO_1404		hrpL	RNA polymerase sigma factor HrpL
28	I	1.1.1.1.1.2	PSPTO_1398	HrpL	hrpP	type III secretion protein HrpP
29	I	1.1.1.1.1.2	PSPTO_A0017	HrpL	shc01	type III chaperone ShcO1
30	I	1.1.1.1.1.2	PSPTO_0044	HrpL	hopK1	type III effector HopK1
31	I	1.1.1.1.1.2	PSPTO_4703	HrpL	hopAQ1	type III effector HopAQ1
32	I	1.1.1.1.1.2	PSPTO_4704		corR	DNA-binding response regulator CorR
33	I	1.1.1.1.1.2	PSPTO_1375	HrpL	hopM1	type III effector HopM1
34	I	1.1.1.1.1.2	PSPTO_0503	HrpL	shcF	type III chaperone protein ShcF
35	I	1.1.1.1.1.2	PSPTO_1369	HrpL	shcN	type III chpaerone protein ShcN
36	I	1.1.1.1.1.2	PSPTO_1389	HrpL	hrcC	outer-membrane type III secretion protein HrcC
37	I	1.1.1.1.1.2	PSPTO_B0005	HrpL	plcA2	phosphoesterase family protein
38	I	1.1.1.1.1.2	PSPTO_0875			hypothetical protein
39	I	1.1.1.1.1.2	PSPTO_1374	HrpL	shcM	type III chaperone ShcM
40	I	1.1.1.1.1.2	PSPTO_4776	HrpL	hopI1	type III effector HopI1
41	I	1.1.1.1.1.2	PSPTO_1395	HrpL	hrcR	type III secretion protein HrcR
42	I	1.1.1.1.1.2	PSPTO_A0012	HrpL	HopX1	type III effector HopX1
43	I	1.1.1.1.1.2	PSPTO_4718	HrpL	hopAA1-2	type III effector HopAA1-2
44	I	1.1.1.1.1.2	PSPTO_1405	HrpL	hrpK1	type III helper protein HrpK1
45	I	1.1.1.1.1.2	PSPTO_4589	HrpL	shcS2	type III chaperone ShcS2
46	I	1.1.1.1.1.2	PSPTO_1371			conserved effector locus protein
47	I	1.1.1.1.1.2	PSPTO_0994			carbonic anhydrase
48	I	1.1.1.1.1.2	PSPTO_0061	HrpL	hopY1	type III effector HopY1
49	I	1.1.1.1.1.2	PSPTO_1386	HrpL	hrpE	type III secretion protein HrpE
50	I	1.1.1.1.1.2	PSPTO_1378	HrpL	hrpH	membrane-bound lytic murein transglycosylase D, putative
51	I	1.1.1.1.1.2	PSPTO_0589	HrpL	hopC1	type III effector HopC1
52	I	1.1.1.1.1.2	PSPTO_1397	HrpL	hrcQa	type III secretion protein HrcQa
53	I	1.1.1.1.1.2	PSPTO_3381			DNA-binding response regulator
54	I	1.1.1.1.1.2	PSPTO_1370	HrpL	hopN1	type III effector HopN1
55	I	1.1.1.1.1.2	PSPTO_2130	HrpL		DNA-binding response regulator, LuxR family
56	I	1.1.1.1.1.2	PSPTO_0855			ParA family protein
57	I	1.1.1.1.1.2	PSPTO_1372	HrpL	hopAA1-1	type III effector HopAA1-1
58	I	1.1.1.1.1.2	PSPTO_2128	HrpL		response regulator
59	I	1.1.1.1.1.2	PSPTO_4333			moxR protein, putative
60	I	1.1.1.1.1.2	PSPTO_1406	HrpL	hopB1	type III effector HopB1
61	I	1.1.1.1.1.2	PSPTO_2678	HrpL	hopP1	type III helper protein HopP1
62	I	1.1.1.1.1.2	PSPTO_1377	HrpL	avrE1	type III effector protein AvrE1
63	I	1.1.1.1.1.2	PSPTO_4588	HrpL	hopS2	type III effector HopS2
64	I	1.1.1.1.1.2	PSPTO_5255		cynT	carbonic anhydrase
65	I	1.1.1.1.1.2	PSPTO_4727	HrpL	hopG1	type III effector HopG1
66	I	1.1.1.1.1.2	PSPTO_1609			hypothetical protein
67	I	1.1.1.1.1.2	PSPTO_4766			hypothetical protein
68	I	1.1.1.1.1.2	PSPTO_5256			sulfate transporter family protein
69	I	1.1.1.1.1.2	PSPTO_2047			HAD-superfamily hydrolase
70	I	1.1.1.1.1.2	PSPTO_1379		hrpR	type III transcriptional regulator HrpR
71	I	1.1.1.1.1.2	PSPTO_1388	HrpL	hrpG	type III secretion protein HrpG
72	I	1.1.1.1.1.2	PSPTO_4363	RpoD	sodB	superoxide dismutase, Fe
73	I	1.1.1.1.1.2	PSPTO_1408	HrpL		hypothetical protein
74	I	1.1.1.1.1.2	PSPTO_1387	HrpL	hrpF	type III secretion protein HrpF
75	I	1.1.1.1.1.2	PSPTO_5355			hypothetical protein
76	I	1.1.1.1.1.2	PSPTO_3959		nadA	quinolinate synthetase
77	I	1.1.1.1.1.2	PSPTO_4597	HrpL	hopS1	type III effector HopS1
78	I	1.1.1.1.1.2	PSPTO_1383	HrpL	hrpB(Pto)	type III secretion protein HrpB(Pto)
79	I	1.1.1.1.1.2	PSPTO_1384	HrpL	hrcJ	type III secretion protein HrcJ
80	I	1.1.1.1.1.2	PSPTO_1399	HrpL	hrpO	type III secretion protein HrpO
81	I	1.1.1.1.1.2	PSPTO_2339		pcaG	protocatechuate 3,4-dioxygenase, alpha subunit
82	I	1.1.1.1.1.2	PSPTO_A0019	HrpL	hopT1-1	type III effector HopT1-1
83	I	1.1.1.1.1.2	PSPTO_3382			lipoprotein, putative
84	I	1.1.1.1.1.2	PSPTO_2105	HrpL		thiamine biosynthesis lipoprotein, putative
85	I	1.1.1.1.1.2	PSPTO_4331	HrpL	hopE1	type III effector HopE1
86	I	1.1.1.1.1.2	PSPTO_2719			enoyl-CoA hydratase
87	I	1.1.1.1.1.2	PSPTO_5354	HrpL	hopA1	type III effector HopA1
88	I	1.1.1.1.1.2	PSPTO_1385	HrpL	hrpD	type III secretion protein HrpD
89	I	1.1.1.1.1.2	PSPTO_3380			sensor histidine kinase
90	I	1.1.1.1.1.2	PSPTO_4733	HrpL		hypothetical protein
91	I	1.1.1.1.1.2	PSPTO_4647		cioB	cyanide-insensitive terminal oxidase CioB
92	II	1.1.1.1.2	PSPTO_0598	RpoD	speD	S-adenosylmethionine decarboxylase proenzyme
93	II	1.1.1.1.2	PSPTO_1409	HrpL		hypothetical protein
94	II	1.1.1.1.2	PSPTO_0165			sulfatase family protein
95	II	1.1.1.1.2	PSPTO_2198		sdhB	succinate dehydrogenase catalytic subunit
96	II	1.1.1.1.2	PSPTO_0961	RpoD	panB	3-methyl-2-oxobutanoate hydroxymethyltransferase
97	II	1.1.1.1.2	PSPTO_1509		adk	adenylate kinase
98	II	1.1.1.1.2	PSPTO_5620	HrpL		PSPTO_5620
99	II	1.1.1.1.2	PSPTO_0603			hypothetical protein
100	II	1.1.1.1.2	PSPTO_0806	RpoD	ileS	isoleucyl-tRNA synthetase
101	II	1.1.1.1.2	PSPTO_2195		sdhC	succinate dehydrogenase, cytochrome b556 subunit
102	II	1.1.1.1.2	PSPTO_4562			dipeptide ABC transporter, permease protein
103	II	1.1.1.1.2	PSPTO_2904		vanA	vanillate O-demethylase, oxygenase subunit
104	II	1.1.1.1.2	PSPTO_3368		nuoE	ATP synthase subunit E
105	II	1.1.1.1.2	PSPTO_4648		cioA	cyanide-insensitive terminal oxidase CioA
106	II	1.1.1.1.2	PSPTO_2196	prrF2		succinate dehydrogenase, hydrophobic membrane anchor protein
107	II	1.1.1.1.2	PSPTO_3815		accD	acetyl-CoA carboxylase beta subunit
108	II	1.1.1.1.2	PSPTO_5353	HrpL	shcA	type III chaperone protein ShcA
109	II	1.1.1.1.2	PSPTO_5474		rubA	rubredoxin
110	II	1.1.1.1.2	PSPTO_3162			hypothetical protein
111	II	1.1.1.1.2	PSPTO_2275		aroF-1	3-deoxy-7-phosphoheptulonate synthase
112	II	1.1.1.1.2	PSPTO_4444	RpoD		toluene tolerance protein, putative
113	II	1.1.1.1.2	PSPTO_3830	RpoD	fabF	3-oxoacyl-(acyl carrier protein) synthase
114	II	1.1.1.1.2	PSPTO_2338		pcaH	protocatechuate 3,4-dioxygenase, beta subunit
115	II	1.1.1.1.2	PSPTO_2280		cysH	phosphoadenosine phosphosulfate reductase
116	II	1.1.1.1.2	PSPTO_B0012			hypothetical protein
117	II	1.1.1.1.2	PSPTO_4956			hypothetical protein
118	II	1.1.1.1.2	PSPTO_4332			hypothetical protein
119	II	1.1.1.2	PSPTO_3337			hypothetical protein
120	II	1.1.1.2	PSPTO_3364		aceA	isocitrate lyase
121		1.1.2.1	PSPTO_0834	HrpL		alcohol dehydrogenase, zinc-containing
122		1.1.2.1	PSPTO_0836	HrpL		hypothetical protein
123		1.1.2.1	PSPTO_0837	HrpL		hypothetical protein
124		1.1.2.1	PSPTO_0835	HrpL		ribD C-terminal domain protein
125		1.1.2.1	PSPTO_0838	HrpL		major facilitator family transporter
126		1.1.2.1	PSPTO_0874			nikkomycin biosynthesis domain protein
127		1.1.2.1	PSPTO_2691			membrane protein, TerC family
128	III	1.1.2.2	PSPTO_1289		glk	glucokinase
129	III	1.1.2.2	PSPTO_1778		htpX	heat shock protein HtpX
130	III	1.1.2.2	PSPTO_0679			outer membrane protein OmpW
131	III	1.1.2.2	PSPTO_4174			amino acid ABC transporter, ATP-binding protein
132	III	1.1.2.2	PSPTO_4168		glpK	glycerol kinase
133	III	1.1.2.2	PSPTO_0022			DNA-binding protein
134	III	1.1.2.2	PSPTO_0545			SpoVR like family protein
135	III	1.1.2.2	PSPTO_0594		trpC	indole-3-glycerol-phosphate synthase
136	III	1.1.2.2	PSPTO_0940		terZ	tellurium resistance protein TerZ
137	III	1.1.2.2	PSPTO_2806			dienelactone hydrolase family protein
138	III	1.1.2.2	PSPTO_3355			cold shock domain family protein
139	III	1.1.2.2	PSPTO_5621			PSPTO_5621; csrA-like
140	III	1.1.2.2	PSPTO_A0011			resolvase, putative
141	III	1.1.2.2	PSPTO_1817	RpoD		aromatic amino acid permease
142	III	1.1.2.2	PSPTO_4687		cfa7	coronafacic acid polyketide synthetase II
143	III	1.1.2.2	PSPTO_0206			hypothetical protein
144	III	1.1.2.2	PSPTO_0546			hypothetical protein
145	III	1.1.2.2	PSPTO_5622	HrpL		PSPTO_5622
146	III	1.1.2.2	PSPTO_0727		eutB	ethanolamine ammonia-lyase, heavy subunit
147	III	1.1.2.2	PSPTO_A0008			partion protein, ParB family
148	III	1.1.2.2	PSPTO_4685		cfa5	coronafacic acid synthetase, ligase component
149	III	1.1.2.2	PSPTO_1382	HrpL	hrpZ1	type III helper protein HrpZ1
150	III	1.1.2.2	PSPTO_4173			amino acid ABC transporter, permease protein
151	III	1.1.2.2	PSPTO_4690		cfa9	CFA synthetase, thioesterase component
152	III	1.1.2.2	PSPTO_3039			alcohol dehydrogenase, zinc-containing
153	III	1.1.2.2	PSPTO_4721	HrpL	shcV	type III chaperone ShcV
154	III	1.1.2.2	PSPTO_0959		pgi	glucose-6-phosphate isomerase
155	III	1.1.2.2	PSPTO_1855			TonB-dependent receptor, putative
156	III	1.1.2.2	PSPTO_0703			glutathione S-transferase family protein
157	III	1.1.2.2	PSPTO_0873			amidinotransferase family protein
158	III	1.1.2.2	PSPTO_5522	HrpL		hypothetical protein
159	III	1.1.2.2	PSPTO_3987		oprD	porin D
160	III	1.1.2.2	PSPTO_2844			hypothetical protein
161	III	1.1.2.2	PSPTO_B0027			hypothetical protein
162	III	1.1.2.2	PSPTO_2853			TonB-dependent receptor, putative
163	III	1.1.2.2	PSPTO_B0025			hypothetical protein
164	III	1.1.2.2	PSPTO_1213			transcriptional regulator, AraC family
165	III	1.1.2.2	PSPTO_5466			hypothetical protein
166	III	1.1.2.2	PSPTO_2208		htpG	heat shock protein 90
167	III	1.1.2.2	PSPTO_4285		adhB	alcohol dehydrogenase II
168	III	1.1.2.2	PSPTO_1296		oprB	porin B
169	III	1.1.2.2	PSPTO_4646			hypothetical protein
170	III	1.1.2.2	PSPTO_4339			fumarate hydratase, class I, putative
171	III	1.1.2.2	PSPTO_4686		cfa6	coronafacic acid polyketide synthase I
172	III	1.1.2.2	PSPTO_4358			oxidoreductase, FAD FMN-binding
173	III	1.1.2.2	PSPTO_2702		xylB	xylulokinase
174	III	1.1.2.2	PSPTO_1708		cobO	cob(I)yrinic acid a,c-diamide adenosyltransferase
175	III	1.1.2.2	PSPTO_2680		gabD-3	succinate-semialdehyde dehydrogenase
176	III	1.1.2.2	PSPTO_4507		recN	DNA repair protein RecN
177	III	1.1.2.2	PSPTO_5517			hypothetical protein
178	III	1.1.2.2	PSPTO_3269		pstS	phosphate ABC transporter, periplasmic phosphate-binding protein
179	III	1.1.2.2	PSPTO_2638		abP	L-arabinose ABC transporter, periplasmic L-arabinose-binding protein
180	III	1.1.2.2	PSPTO_B0026			hypothetical protein
181	III	1.1.2.2	PSPTO_2845			hypothetical protein
182	III	1.1.2.2	PSPTO_4955	RpoD	psd	phosphatidylserine decarboxylase
183	III	1.1.2.2	PSPTO_5407			oxidoreductase, molybdopterin-binding
184	III	1.1.2.2	PSPTO_A0009			ATPase, ParA family
185	III	1.1.2.2	PSPTO_4720	HrpL	hopV1	type III effector HopV1
186	III	1.1.2.2	PSPTO_3893			glyoxalase, putative
187	III	1.1.2.2	PSPTO_4033		recA	recombinase A
188	III	1.1.2.2	PSPTO_4691		hopAD1	type III effector HopAD1
189	IV	1.2.1.1	PSPTO_1214			membrane protein
190	iV	1.2.1.1	PSPTO_1287		gap-1	glyceraldehyde-3-phosphate dehydrogenase
191	IV	1.2.1.1	PSPTO_1721	RpoD		hypothetical protein
192	IV	1.2.1.1	PSPTO_2589			hypothetical protein
193	IV	1.2.1.1	PSPTO_0570			transcriptional regulator PrtN, putative
194	IV	1.2.1.1	PSPTO_4297			hypothetical protein
195	IV	1.2.1.2	PSPTO_0371	HrpL	iaaL	indoleacetate-lysine ligase
196	IV	1.2.1.2	PSPTO_1288		edd	phosphogluconate dehydratase
197	IV	1.2.1.2	PSPTO_1373	HrpL	hrpW1	type III helper protein HrpW1
198	IV	1.2.1.2	PSPTO_0328		ompR	DNA-binding response regulator OmpR
199	IV	1.2.1.2	PSPTO_1290			DNA-binding response regulator
200	IV	1.2.1.2	PSPTO_2850			hypothetical protein
201	IV	1.2.1.2	PSPTO_0569			autotransporting lipase, GDSL family
202	IV	1.2.1.2	PSPTO_0231			hypothetical protein
203	IV	1.2.1.2	PSPTO_3550		fahA	fumarylacetoacetase
204	IV	1.2.1.2	PSPTO_0728			aldehyde dehydrogenase family protein
205	IV	1.2.1.2	PSPTO_3493			iolH protein
206	IV	1.2.1.2	PSPTO_3495			iolD protein
207	IV	1.2.1.2	PSPTO_3278			hypothetical protein
208	IV	1.2.1.2	PSPTO_1302		eda-1	keto-hydroxyglutarate-aldolase keto-deoxy- phosphogluconate aldolase
209	IV	1.2.1.2	PSPTO_0944		terD	tellurium resistance protein TerD
210	IV	1.2.1.2	PSPTO_0547			hypothetical protein
211	IV	1.2.1.2	PSPTO_3291			methyl-accepting chemotaxis protein
212	IV	1.2.1.2	PSPTO_5147			polyhydroxyalkanoate granule-associated protein PhaF
213	IV	1.2.1.2	PSPTO_1301		pgl	6-phosphogluconolactonase
214	IV	1.2.1.2	PSPTO_3282			lipoprotein, putative
215	IV	1.2.1.2	PSPTO_1300		zwf-1	glucose-6-phosphate 1-dehydrogenase
216	IV	1.2.1.2	PSPTO_1565		rpoS	RNA polymerase sigma factor
217	IV	1.2.1.2	PSPTO_3925			gas vesicle protein, putative
218	IV	1.2.1.2	PSPTO_3551		hmgA	homogentisate 1,2-dioxygenase
219	IV	1.2.1.2	PSPTO_2707			mannitol ABC transporter, periplasmic mannitol-binding protein
220	IV	1.2.1.2	PSPTO_3353		clpA	ATP-dependent clp protease, ATP-binding subunit ClpA
221	IV	1.2.1.2	PSPTO_3553		hppD	4-hydroxyphenylpyruvate dioxygenase
222	IV	1.2.1.2	PSPTO_0853			dnaK suppressor protein, putative
223	IV	1.2.1.2	PSPTO_1724			hypothetical protein
224	IV	1.2.1.2	PSPTO_2720		nudC	NADH pyrophosphatase
225	IV	1.2.1.2	PSPTO_3333			hypothetical protein
226	IV	1.2.1.2	PSPTO_0776		recC	exodeoxyribonuclease V, gamma subunit
227	IV	1.2.1.2	PSPTO_3544			hypothetical protein
228	IV	1.2.1.2	PSPTO_3455			3-oxoacid CoA-transferase, subunit A family
229	IV	1.2.1.2	PSPTO_4560			outer membrane porin, OprD family
230	V	1.2.2	PSPTO_0087			bacterial extracellular solute-binding protein, family 5
231	V	1.2.2	PSPTO_1148		alkK	acyl-CoA synthase
232	V	1.2.2	PSPTO_2274			hypothetical protein
233	V	1.2.2	PSPTO_0351			oxidoreductase, aldo keto reductase family
234	V	1.2.2	PSPTO_0499			hypothetical protein
235	V	1.2.2	PSPTO_1930		cynS	cyanate hydratase
236	V	1.2.2	PSPTO_4380		fabG	3-ketoacyl-(acyl-carrier-protein) reductase
237	V	1.2.2	PSPTO_4557			peptide ABC transporter, periplasmic peptide-binding protein
238	V	1.2.2	PSPTO_2331			deoxyguanosinetriphosphate triphosphohydrolase
239	V	1.2.2	PSPTO_1340			carbonic anhydrase
240	V	1.2.2	PSPTO_3323			aldehyde dehydrogenase family protein
241	V	1.2.2	PSPTO_0217		glnK	nitrogen regulatory protein P-II
242	V	1.2.2	PSPTO_B0010			major facilitator family transporter
243	V	1.2.2	PSPTO_4306		pcaT	dicarboxylic acid transport protein
244	V	1.2.2	PSPTO_0927			type IV pilus biogenesis protein
245	V	1.2.2	PSPTO_4762			von Willebrand factor type A domain protein
246	V	1.2.2	PSPTO_4108			high-affinity branched-chain amino acid ABC transporter, periplasmic amino acid-binding protein
247	V	1.2.2	PSPTO_4582			hypothetical protein
248	V	1.2.2	PSPTO_2705			mannitol ABC transporter, permease protein
249	V	1.2.2	PSPTO_2752		tpx	thiol peroxidase
250	V	1.2.2	PSPTO_4558			dipeptide ABC transporter, periplasmic dipeptide-binding protein, putative
251	VI	2.1.1.1.1.1	PSPTO_5141		hslU	ATP-dependent protease ATP-binding subunit
252	VI	2.1.1.1.1.1	PSPTO_5325	RpoD		glutaredoxin
253	VI	2.1.1.1.1.1	PSPTO_4494	RpoD	tpiA	triosephosphate isomerase
254	VI	2.1.1.1.1.1	PSPTO_3733	RpoD	folD-2	methylenetetrahydrofolate dehydrogenase methenyltetrahydrofolate cyclohydrolase
255	VI	2.1.1.1.1.2	PSPTO_4573			hypothetical protein
256	VI	2.1.1.1.1.2	PSPTO_4452	RpoD		ABC transporter, ATP-binding protein
257	VI	2.1.1.1.1.2	PSPTO_4407		murC	UDP-N-acetylmuramate--L-alanine ligase
258	VI	2.1.1.1.1.2	PSPTO_4473		gatC	aspartyl glutamyl-tRNA amidotransferase subunit C
259	VI	2.1.1.1.1.2	PSPTO_5046			hypothetical protein
260	VI	2.1.1.1.1.2	PSPTO_3352		infA	translation initiation factor IF-1
261	VI	2.1.1.1.1.2	PSPTO_2211		fabA	3-hydroxydecanoyl-ACP dehydratase
262	VI	2.1.1.1.1.2	PSPTO_1809		ispZ	putative intracellular septation protein
263	VI	2.1.1.1.1.2	PSPTO_4423		sspB	stringent starvation protein B
264	VI	2.1.1.1.1.2	PSPTO_1102		pth	peptidyl-tRNA hydrolase
265	VI	2.1.1.1.2	PSPTO_5377			hypothetical protein
266	VI	2.1.1.1.2	PSPTO_5380			allophanate hydrolase, putative
267	VI	2.1.1.1.2	PSPTO_5378			hypothetical protein
268	VI	2.1.1.1.2	PSPTO_5381			biotin carboxylase biotin carboxyl carrier protein
269	VI	2.1.1.1.2	PSPTO_3836	RpoD		hypothetical protein
270	VI	2.1.1.1.2	PSPTO_0283			hypothetical protein
271	VI	2.1.1.1.2	PSPTO_4442	RpoD		toluene tolerance protein, putative
272	VI	2.1.1.1.2	PSPTO_5379			hypothetical protein
273	VI	2.1.1.1.2	PSPTO_0003	RpoD	recF	recombination protein F
274	VI	2.1.1.1.2	PSPTO_0549	RpoD	apaH	diadenosinetetraphosphatase
275	VI	2.1.1.1.2	PSPTO_0220			hypothetical protein
276		2.1.1.2.1	PSPTO_3700			oxidoreductase, aldo keto reductase family
277		2.1.1.2.1	PSPTO_1164			ompA family protein
278	VII	2.1.1.2.2.1	PSPTO_4484			hypothetical protein
279	VII	2.1.1.2.2.1	PSPTO_1633		asnB	asparagine synthetase, glutamine-hydrolyzing
280	VII	2.1.1.2.2.1	PSPTO_4234			membrane protein TctA, putative
281	VII	2.1.1.2.2.1	PSPTO_4233			membrane protein TctB, putative
282	VII	2.1.1.2.2.1	PSPTO_1304			hypothetical protein
283	VII	2.1.1.2.2.1	PSPTO_4232			TctC protein, putative
284	VII	2.1.1.2.2.1	PSPTO_0062			citrate transporter
285	VII	2.1.1.2.2.1	PSPTO_0330			hypothetical protein
286		2.1.1.2.2.2	PSPTO_5351			lipoprotein, putative
287		2.1.1.2.2.2	PSPTO_5507			acetyltransferase, GNAT family
288		2.1.1.2.2.2	PSPTO_4503		dapB	dihydrodipicolinate reductase
289		2.1.1.2.2.2	PSPTO_0152		osmC	osmotically inducible protein
290		2.1.1.2.2.2	PSPTO_0154			hypothetical protein
291		2.1.1.2.2.2	PSPTO_2379	RpoD	infC	translation initiation factor IF-3
292		2.1.1.2.2.2	PSPTO_1475	RpoD	trmD	tRNA (guanine-N(1)-)-methyltransferase
293		2.1.1.2.2.2	PSPTO_4611			hypothetical protein
294		2.1.1.2.2.2	PSPTO_0307			hypothetical protein
295		2.1.1.2.2.2	PSPTO_1134			amino acid ABC transporter, periplasmic amino acid-binding protein
296		2.1.1.2.2.2	PSPTO_0648	RpoD	rpsM	30S ribosomal protein S13
297		2.1.1.2.2.2	PSPTO_0651	RpoD	rpoA	DNA-directed RNA polymerase alpha subunit
298		2.1.1.2.2.2	PSPTO_4578			glycine betaine carnitine choline ABC transporter, permease protein
299		2.1.1.2.2.2	PSPTO_0219			hypothetical protein
300		2.1.1.2.2.2	PSPTO_0156			hypothetical protein
301	VIII	2.1.2.1.1	PSPTO_0649	RpoD	rpsK	30S ribosomal protein S11
302	VIII	2.1.2.1.1	PSPTO_0211		iucD	L-lysine 6-monooxygenase
303	VIII	2.1.2.1.1	PSPTO_3972		tolB	translocation protein TolB precursor
304	VIII	2.1.2.1.1	PSPTO_4807			metal ion transporter, putative
305	VIII	2.1.2.1.1	PSPTO_0647	RpoD	rpmJ	50S ribosomal protein L36
306	VIII	2.1.2.1.1	PSPTO_1456		cumA	multicopper oxidase
307	VIII	2.1.2.1.1	PSPTO_1543			outer membrane protein OmpH, putative
308	VIII	2.1.2.1.1	PSPTO_4224		rpoE	RNA polymerase sigma-70 factor
309	VIII	2.1.2.1.1	PSPTO_0677			lipopolysaccharide biosynthesis protein, putative
310	VIII	2.1.2.1.1	PSPTO_0552	RpoD	pdxA	4-hydroxythreonine-4-phosphate dehydrogenase
311	VIII	2.1.2.1.1	PSPTO_1429			hypothetical protein
312	VIII	2.1.2.1.1	PSPTO_2380	RpoD	rpmI	50S ribosomal protein L35
313	VIII	2.1.2.1.1	PSPTO_2381	RpoD	rplT	50S ribosomal protein L20
314	VIII	2.1.2.1.1	PSPTO_0539		rpsU	30S ribosomal protein S21
315	VIII	2.1.2.1.1	PSPTO_0637	RpoD	rplX	50S ribosomal protein L24
316	VIII	2.1.2.1.1	PSPTO_0638	RpoD	rplE	50S ribosomal protein L5
317	VIII	2.1.2.1.1	PSPTO_3973		tolA	tolA protein
318	VIII	2.1.2.1.1	PSPTO_0621	RpoD	rpsL	30S ribosomal protein S12
319	VIII	2.1.2.1.1	PSPTO_3349		ftsK	cell division protein FtsK
320	VIII	2.1.2.1.1	PSPTO_2099			helicase SNF2 family domain protein
321	VIII	2.1.2.1.1	PSPTO_1544		lpxD	UDP-3-O-[3-hydroxymyristoyl] glucosamine N-acyltransferase
322	VIII	2.1.2.1.1	PSPTO_0628	RpoD	rplW	50S ribosomal protein L23
323	VIII	2.1.2.1.1	small RNA P1			within intergenic region 6038188-6038782
324	VIII	2.1.2.1.1	PSPTO_5614	RpoD	rnpA	ribonuclease P
325	VIII	2.1.2.1.1	PSPTO_4456			hypothetical protein
326	VIII	2.1.2.1.1	PSPTO_4943		miaA	tRNA delta(2)-isopentenylpyrophosphate transferase
327	VIII	2.1.2.1.1	PSPTO_4499	RpoD		hypothetical protein
328	VIII	2.1.2.1.1	PSPTO_0615	RpoD	rplK	50S ribosomal protein L11
329	VIII	2.1.2.1.1	PSPTO_1749		cmk	cytidylate kinase
330	VIII	2.1.2.1.1	PSPTO_5154		hisE	phosphoribosyl-ATP pyrophosphatase
331	VIII	2.1.2.1.1	PSPTO_0309		cysT	sulfate ABC transporter, permease protein CysT
332	VIII	2.1.2.1.1	PSPTO_0642	RpoD	rplR	50S ribosomal protein L18
333	VIII	2.1.2.1.1	PSPTO_4610			hypothetical protein
334	VIII	2.1.2.1.1	PSPTO_4933	RpoD	rpsF	30S ribosomal protein S6
335	VIII	2.1.2.1.1	PSPTO_2298		sigX	RNA polymerase sigma-70 factor
336	IX	2.1.2.1.2	PSPTO_4368	Fur		lipoprotein, putative
337	IX	2.1.2.1.2	PSPTO_4367	Fur		lipoprotein, putative
338	IX	2.1.2.1.2	PSPTO_5310			glutamine synthetase
339	IX	2.1.2.1.2	PSPTO_4136			amino acid ABC transporter, periplasmic amino acid-binding protein
340	IX	2.1.2.1.2	PSPTO_4145		capB	cold shock protein CapB
341	IX	2.1.2.1.2	small RNA cobalamin-4			within intergenic region 3679906-3680084
342	IX	2.1.2.1.2	PSPTO_0426			peptidase, M16 family
343	IX	2.1.2.1.2	PSPTO_4366	Fur		iron-regulated protein A, putative
344	IX	2.1.2.1.2	small RNA prrF2	Fur	prrF2	within intergenic region 3549362-3549773
345	IX	2.1.2.1.2	PSPTO_3120	Fur		Cof-like hydrolase family protein
346	IX	2.1.2.1.2	PSPTO_4381	Fur		hypothetical protein
347	IX	2.1.2.1.2	PSPTO_4159	Fur		bacterioferritin-associated ferredoxin
348	IX	2.1.2.1.2	PSPTO_3574	Fur		TonB-dependent siderophore receptor, putative
349	IX	2.1.2.1.2	PSPTO_3598	Fur		dyp-type peroxidase family protein
350	IX	2.1.2.1.2	PSPTO_3294			TonB-dependent siderophore receptor, putative
351	IX	2.1.2.1.2	PSPTO_0068		exbD-1	TonB system transport protein ExbD
352	IX	2.1.2.1.2	PSPTO_0067		tonB-1	tonB protein
353	IX	2.1.2.1.2	PSPTO_2152	PvdS		TonB-dependent siderophore receptor, putative
354	IX	2.1.2.1.2	PSPTO_3599	Fur		hypothetical protein
355	IX	2.1.2.1.2	PSPTO_3122	Fur	gnd	6-phosphogluconate dehydrogenase
356	IX	2.1.2.1.2	PSPTO_0069		exbB-1	TonB system transport protein ExbB
357	IX	2.1.2.1.2	PSPTO_4369	Fur		lipoprotein, putative
358	IX	2.1.2.1.2	PSPTO_0314	Fur		iron ABC transporter, periplasmic iron-binding protein
359	X	2.1.2.2.1	PSPTO_0763		fecB	iron(III) dicitrate transport system, periplasmic iron-binding protein FecB
360	X	2.1.2.2.1	PSPTO_3121	Fur	zwf-2	glucose-6-phosphate 1-dehydrogenase
361	X	2.1.2.2.1	PSPTO_2137	PvdS		MbtH-like protein
362	X	2.1.2.2.1	PSPTO_2141	PvdS		cation ABC transporter, periplasmic cation-binding protein
363	X	2.1.2.2.1	PSPTO_2155	PvdS	pvdN	aminotransferase, class V
364	X	2.1.2.2.1	PSPTO_2597		irp5	yersiniabactin synthetase, salycilate ligase component
365	X	2.1.2.2.1	PSPTO_2603			ABC transporter, ATP-binding permease protein
366	X	2.1.2.2.1	PSPTO_2148	PvdS	pvdJ	pyoverdine sidechain peptide synthetase II, D-Asp-L-Thr component
367	X	2.1.2.2.1	PSPTO_2146	PvdS		pyoverdine biosynthesis regulatory gene, putative
368	X	2.1.2.2.1	PSPTO_2134	PvdS	pvdG	pyoverdine synthetase, thioesterase component
369	X	2.1.2.2.1	PSPTO_3462	Fur		TonB-dependent siderophore receptor
370	X	2.1.2.2.1	PSPTO_2598		irp4	yersiniabactin synthetase, thioesterase component
371	X	2.1.2.2.1	PSPTO_2601			hypothetical protein
372	X	2.1.2.2.1	PSPTO_2145	PvdS		iron-regulated membrane protein, putative
373	X	2.1.2.2.1	PSPTO_3157	Fur		hypothetical protein
374	X	2.1.2.2.1	PSPTO_2156	PvdS	pvdM	renal dipeptidase family protein
375	X	2.1.2.2.1	PSPTO_2154	PvdS	pvdO	hypothetical protein
376	X	2.1.2.2.1	PSPTO_2133	Fur	pvdS	RNA polymerase sigma-70 factor
377	X	2.1.2.2.1	PSPTO_2604			ABC transporter, ATP-binding permease protein
378	X	2.1.2.2.1	PSPTO_2142	PvdS		hypothetical protein
379	X	2.1.2.2.1	PSPTO_2600		irp1	yersiniabactin polyketide non-ribosomal peptide synthetase
380	X	2.1.2.2.1	PSPTO_2139	PvdS		cation ABC transporter, permease protein
381	X	2.1.2.2.1	PSPTO_2605	Fur		TonB-dependent siderophore receptor, putative
382	X	2.1.2.2.1	PSPTO_5433			hypothetical protein
383	X	2.1.2.2.1	PSPTO_2602		irp2	yersiniabactin non-ribosomal peptide synthetase
384		2.1.2.2.2	PSPTO_0912			methyl-accepting chemotaxis protein
385		2.1.2.2.2	PSPTO_5087		mdcA	malonate decarboxylase, alpha subunit
386		2.1.1.1.1.2	PSPTO_2049			hypothetical protein
