# Supplementary material for: Global transcriptional responses of Pseudomonas syringae DC3000 to changes in iron bioavailability in vitro
Source: BMC Microbiol. 2008 Dec 2;8:209. doi: 10.1186/1471-2180-8-209 (PMC2613906; doi:10.1186/1471-2180-8-209)
Supplement: Additional file 3 — p-0.01_average_uncentered_clustering.gtr. This GTR file can be used also with the accompanying CDT file to display the gene clustering of differentially regulated genes at GCRMA/FDR p = 0.01 using Java TreeView or similar viewer. [file 1471-2180-8-209-S3.gtr]

NODE1X	GENE28X	GENE25X	1.0
NODE2X	GENE32X	GENE1X	1.0
NODE3X	GENE33X	GENE13X	1.0
NODE4X	GENE46X	GENE385X	1.0
NODE5X	GENE47X	GENE31X	1.0
NODE6X	GENE62X	GENE43X	1.0
NODE7X	GENE73X	GENE57X	1.0
NODE8X	GENE81X	GENE41X	1.0
NODE9X	GENE378X	GENE70X	1.0
NODE10X	GENE137X	NODE3X	1.0
NODE11X	GENE376X	GENE58X	1.0
NODE12X	GENE139X	GENE42X	1.0
NODE13X	GENE140X	GENE36X	1.0
NODE14X	GENE141X	GENE50X	1.0
NODE15X	GENE143X	GENE86X	1.0
NODE16X	GENE371X	GENE15X	1.0
NODE17X	GENE145X	NODE4X	1.0
NODE18X	GENE369X	NODE17X	1.0
NODE19X	GENE368X	NODE7X	1.0
NODE20X	GENE148X	NODE15X	1.0
NODE21X	GENE154X	GENE44X	1.0
NODE22X	GENE158X	GENE85X	1.0
NODE23X	GENE364X	GENE92X	1.0
NODE24X	GENE159X	NODE1X	1.0
NODE25X	GENE362X	GENE377X	1.0
NODE26X	GENE177X	GENE170X	1.0
NODE27X	GENE181X	GENE12X	1.0
NODE28X	GENE183X	GENE156X	1.0
NODE29X	GENE193X	GENE192X	1.0
NODE30X	GENE197X	GENE171X	1.0
NODE31X	GENE198X	GENE196X	1.0
NODE32X	GENE201X	GENE166X	1.0
NODE33X	GENE354X	GENE365X	1.0
NODE34X	GENE202X	GENE363X	1.0
NODE35X	GENE203X	GENE374X	1.0
NODE36X	GENE205X	GENE151X	1.0
NODE37X	GENE213X	NODE8X	1.0
NODE38X	GENE214X	GENE375X	1.0
NODE39X	GENE217X	GENE373X	1.0
NODE40X	GENE224X	GENE172X	1.0
NODE41X	GENE231X	GENE103X	1.0
NODE42X	GENE234X	GENE45X	1.0
NODE43X	GENE235X	GENE344X	1.0
NODE44X	GENE239X	GENE218X	1.0
NODE45X	GENE342X	NODE25X	1.0
NODE46X	GENE244X	GENE167X	1.0
NODE47X	GENE257X	GENE180X	1.0
NODE48X	GENE263X	GENE14X	1.0
NODE49X	GENE264X	GENE48X	1.0
NODE50X	GENE265X	NODE38X	1.0
NODE51X	GENE336X	GENE80X	1.0
NODE52X	GENE274X	GENE115X	1.0
NODE53X	GENE280X	GENE182X	1.0
NODE54X	GENE333X	GENE219X	1.0
NODE55X	GENE298X	GENE185X	1.0
NODE56X	GENE299X	GENE295X	1.0
NODE57X	GENE300X	GENE341X	1.0
NODE58X	GENE305X	GENE9X	1.0
NODE59X	GENE306X	GENE367X	1.0
NODE60X	GENE327X	NODE52X	1.0
NODE61X	GENE326X	GENE157X	1.0
NODE62X	GENE325X	GENE286X	1.0
NODE63X	GENE311X	GENE179X	1.0
NODE64X	GENE314X	GENE268X	1.0
NODE65X	GENE321X	GENE98X	1.0
NODE66X	GENE162X	NODE18X	1.0
NODE67X	NODE22X	NODE19X	1.0
NODE68X	GENE237X	NODE37X	1.0
NODE69X	NODE42X	NODE66X	1.0
NODE70X	GENE52X	NODE48X	1.0
NODE71X	GENE55X	NODE13X	1.0
NODE72X	NODE39X	NODE50X	1.0
NODE73X	GENE144X	NODE14X	1.0
NODE74X	GENE366X	NODE58X	1.0
NODE75X	NODE36X	NODE59X	1.0
NODE76X	NODE61X	NODE9X	1.0
NODE77X	GENE169X	NODE34X	1.0
NODE78X	GENE176X	NODE32X	1.0
NODE79X	NODE63X	NODE6X	1.0
NODE80X	GENE195X	NODE26X	1.0
NODE81X	GENE324X	NODE11X	1.0
NODE82X	GENE207X	NODE75X	1.0
NODE83X	GENE348X	NODE21X	1.0
NODE84X	NODE44X	GENE323X	1.0
NODE85X	GENE226X	NODE35X	1.0
NODE86X	NODE43X	GENE301X	1.0
NODE87X	NODE64X	NODE51X	1.0
NODE88X	GENE282X	NODE16X	1.0
NODE89X	NODE62X	NODE65X	1.0
NODE90X	NODE72X	NODE67X	1.0
NODE91X	NODE49X	NODE69X	1.0
NODE92X	NODE81X	NODE10X	1.0
NODE93X	NODE20X	NODE27X	1.0
NODE94X	GENE293X	NODE24X	1.0
NODE95X	NODE41X	NODE88X	1.0
NODE96X	GENE178X	NODE78X	1.0
NODE97X	GENE215X	NODE45X	1.0
NODE98X	NODE54X	NODE60X	1.0
NODE99X	GENE276X	NODE73X	1.0
NODE100X	NODE5X	NODE91X	1.0
NODE101X	NODE79X	NODE93X	1.0
NODE102X	NODE76X	NODE68X	1.0
NODE103X	GENE308X	NODE94X	1.0
NODE104X	NODE47X	NODE33X	1.0
NODE105X	NODE53X	NODE23X	1.0
NODE106X	NODE31X	NODE40X	1.0
NODE107X	GENE332X	NODE97X	1.0
NODE108X	GENE287X	NODE89X	1.0
NODE109X	NODE98X	NODE92X	1.0
NODE110X	NODE57X	NODE100X	1.0
NODE111X	NODE87X	NODE95X	1.0
NODE112X	NODE84X	NODE101X	1.0
NODE113X	NODE29X	NODE71X	1.0
NODE114X	GENE339X	NODE70X	1.0
NODE115X	NODE102X	NODE109X	1.0
NODE116X	NODE108X	NODE105X	1.0
NODE117X	NODE30X	NODE96X	1.0
NODE118X	NODE113X	NODE110X	1.0
NODE119X	GENE188X	NODE103X	1.0
NODE120X	NODE104X	NODE112X	1.0
NODE121X	NODE90X	NODE115X	1.0
NODE122X	NODE86X	NODE56X	1.0
NODE123X	NODE85X	NODE107X	1.0
NODE124X	GENE225X	NODE120X	1.0
NODE125X	NODE117X	NODE77X	1.0
NODE126X	NODE116X	NODE121X	1.0
NODE127X	NODE106X	NODE125X	1.0
NODE128X	NODE82X	NODE126X	1.0
NODE129X	NODE99X	NODE118X	1.0
NODE130X	NODE128X	NODE2X	1.0
NODE131X	GENE304X	NODE129X	1.0
NODE132X	NODE12X	NODE124X	1.0
NODE133X	NODE131X	NODE114X	1.0
NODE134X	NODE119X	NODE111X	1.0
NODE135X	GENE10X	NODE74X	1.0
NODE136X	GENE49X	GENE21X	1.0
NODE137X	GENE275X	GENE56X	1.0
NODE138X	GENE319X	NODE136X	1.0
NODE139X	GENE90X	GENE8X	1.0
NODE140X	GENE296X	GENE88X	1.0
NODE141X	GENE312X	NODE122X	1.0
NODE142X	GENE266X	GENE260X	1.0
NODE143X	GENE340X	NODE138X	1.0
NODE144X	GENE155X	GENE96X	1.0
NODE145X	NODE28X	NODE141X	1.0
NODE146X	GENE173X	NODE46X	1.0
NODE147X	GENE174X	NODE146X	1.0
NODE148X	GENE184X	NODE139X	1.0
NODE149X	NODE55X	NODE132X	1.0
NODE150X	GENE186X	GENE372X	1.0
NODE151X	GENE189X	NODE150X	1.0
NODE152X	GENE343X	NODE151X	1.0
NODE153X	GENE273X	NODE137X	1.0
NODE154X	GENE200X	NODE80X	1.0
NODE155X	GENE351X	GENE269X	1.0
NODE156X	NODE123X	NODE130X	1.0
NODE157X	NODE83X	NODE133X	1.0
NODE158X	GENE258X	NODE149X	1.0
NODE159X	NODE147X	NODE127X	1.0
NODE160X	NODE154X	NODE159X	1.0
NODE161X	NODE143X	NODE157X	1.0
NODE162X	GENE208X	NODE134X	1.0
NODE163X	NODE153X	NODE156X	1.0
NODE164X	NODE140X	NODE145X	1.0
NODE165X	GENE353X	NODE135X	1.0
NODE166X	NODE142X	NODE163X	1.0
NODE167X	NODE152X	NODE158X	1.0
NODE168X	NODE162X	NODE148X	1.0
NODE169X	GENE328X	NODE166X	1.0
NODE170X	GENE187X	NODE161X	1.0
NODE171X	NODE144X	NODE169X	1.0
NODE172X	GENE199X	NODE160X	1.0
NODE173X	GENE212X	NODE168X	1.0
NODE174X	GENE255X	GENE91X	1.0
NODE175X	GENE240X	GENE118X	0.999999999472
NODE176X	GENE347X	GENE229X	0.999999999008
NODE177X	GENE164X	GENE107X	0.999999997439
NODE178X	GENE355X	GENE210X	0.999999987603
NODE179X	GENE349X	GENE315X	0.999999979557
NODE180X	GENE245X	GENE246X	0.999999963747
NODE181X	GENE241X	GENE127X	0.999999952115
NODE182X	NODE177X	GENE285X	0.999999851677
NODE183X	GENE228X	GENE100X	0.999999803477
NODE184X	NODE180X	GENE59X	0.999999734249
NODE185X	NODE175X	GENE335X	0.999999433195
NODE186X	NODE176X	GENE34X	0.999998931884
NODE187X	GENE247X	GENE61X	0.999998916393
NODE188X	GENE121X	GENE113X	0.999998801277
NODE189X	GENE190X	GENE129X	0.999998779077
NODE190X	GENE248X	GENE18X	0.999998747799
NODE191X	GENE283X	GENE163X	0.999998259422
NODE192X	GENE320X	GENE20X	0.999997491178
NODE193X	GENE322X	NODE185X	0.999997390337
NODE194X	GENE236X	GENE209X	0.999997057724
NODE195X	GENE72X	NODE182X	0.999996777427
NODE196X	NODE189X	GENE382X	0.999996016732
NODE197X	GENE111X	NODE179X	0.999995501912
NODE198X	GENE356X	GENE120X	0.999994939518
NODE199X	GENE261X	GENE146X	0.999993426862
NODE200X	GENE117X	GENE116X	0.99999309595
NODE201X	NODE178X	NODE191X	0.999992762723
NODE202X	GENE82X	NODE186X	0.999992739999
NODE203X	GENE317X	GENE262X	0.999990633148
NODE204X	GENE119X	GENE3X	0.99999009651
NODE205X	GENE16X	GENE11X	0.999988228511
NODE206X	GENE211X	GENE232X	0.999987850372
NODE207X	GENE216X	GENE97X	0.999987580962
NODE208X	NODE181X	GENE40X	0.999984606998
NODE209X	GENE136X	GENE204X	0.99997859515
NODE210X	GENE138X	NODE198X	0.999976086551
NODE211X	GENE165X	GENE105X	0.999975639048
NODE212X	NODE184X	NODE190X	0.99997554771
NODE213X	GENE101X	NODE202X	0.999970839683
NODE214X	GENE243X	NODE187X	0.999969491432
NODE215X	GENE112X	NODE204X	0.999967278016
NODE216X	NODE201X	NODE193X	0.9999641605
NODE217X	GENE242X	NODE196X	0.999962347602
NODE218X	GENE122X	GENE104X	0.999955259147
NODE219X	GENE125X	GENE379X	0.999952187228
NODE220X	GENE313X	NODE205X	0.999948838892
NODE221X	GENE6X	GENE5X	0.999946549888
NODE222X	GENE89X	GENE51X	0.999944764651
NODE223X	GENE66X	GENE65X	0.999944280942
NODE224X	GENE288X	NODE188X	0.999937777847
NODE225X	NODE211X	NODE195X	0.999936791583
NODE226X	GENE227X	NODE212X	0.999934414711
NODE227X	NODE183X	NODE213X	0.999931374137
NODE228X	GENE334X	NODE197X	0.99993026254
NODE229X	GENE230X	GENE253X	0.999927181263
NODE230X	GENE128X	GENE380X	0.999925826453
NODE231X	GENE350X	GENE337X	0.999907978275
NODE232X	NODE208X	NODE215X	0.999890925399
NODE233X	GENE153X	NODE206X	0.999887495513
NODE234X	NODE199X	GENE249X	0.999886893836
NODE235X	NODE209X	NODE228X	0.999877396573
NODE236X	GENE279X	GENE278X	0.999858006016
NODE237X	NODE210X	NODE203X	0.999849341532
NODE238X	GENE53X	NODE222X	0.999840251714
NODE239X	NODE200X	NODE217X	0.999822435815
NODE240X	GENE109X	GENE75X	0.999820210866
NODE241X	NODE194X	GENE250X	0.999783703176
NODE242X	GENE67X	GENE64X	0.999781393217
NODE243X	GENE71X	NODE233X	0.999776401226
NODE244X	GENE37X	NODE226X	0.999723642971
NODE245X	GENE360X	GENE358X	0.999723113221
NODE246X	NODE218X	GENE370X	0.999716321102
NODE247X	GENE294X	GENE271X	0.999708938035
NODE248X	GENE135X	GENE316X	0.999692112623
NODE249X	GENE331X	NODE219X	0.999677800434
NODE250X	NODE235X	NODE225X	0.999659442558
NODE251X	GENE318X	GENE220X	0.999658637709
NODE252X	NODE207X	GENE23X	0.999642794569
NODE253X	GENE191X	GENE142X	0.999636878751
NODE254X	GENE84X	GENE83X	0.999636733101
NODE255X	GENE87X	NODE232X	0.999626622292
NODE256X	GENE149X	NODE231X	0.99960087934
NODE257X	GENE329X	GENE330X	0.999577441617
NODE258X	NODE216X	NODE239X	0.999576860203
NODE259X	GENE114X	GENE54X	0.999572925834
NODE260X	NODE227X	NODE244X	0.999556639839
NODE261X	GENE99X	NODE234X	0.999552998138
NODE262X	GENE147X	GENE272X	0.999548919397
NODE263X	GENE233X	GENE238X	0.999543831568
NODE264X	GENE267X	GENE76X	0.999505816106
NODE265X	NODE240X	GENE338X	0.9994579335
NODE266X	GENE134X	NODE230X	0.999453375628
NODE267X	GENE130X	GENE132X	0.999435890025
NODE268X	NODE229X	GENE251X	0.999425620314
NODE269X	GENE352X	GENE303X	0.99937492241
NODE270X	GENE222X	GENE60X	0.999368617588
NODE271X	GENE95X	GENE26X	0.999364955909
NODE272X	NODE223X	GENE63X	0.999355502651
NODE273X	GENE35X	GENE17X	0.999323262408
NODE274X	NODE257X	GENE2X	0.9992745638
NODE275X	NODE246X	GENE29X	0.999264882917
NODE276X	NODE251X	GENE131X	0.999187871116
NODE277X	GENE102X	NODE236X	0.999143206503
NODE278X	NODE238X	NODE192X	0.99913940618
NODE279X	GENE223X	GENE7X	0.999077428016
NODE280X	NODE261X	NODE241X	0.999052285556
NODE281X	NODE224X	NODE237X	0.999021818084
NODE282X	NODE268X	NODE221X	0.998967188892
NODE283X	GENE110X	NODE275X	0.998817921778
NODE284X	GENE361X	GENE259X	0.998739236579
NODE285X	GENE152X	GENE194X	0.998624691334
NODE286X	NODE214X	NODE243X	0.998508086943
NODE287X	NODE247X	NODE282X	0.998503205028
NODE288X	NODE276X	NODE264X	0.998428629935
NODE289X	GENE359X	GENE0X	0.998328196365
NODE290X	NODE266X	NODE262X	0.998250198375
NODE291X	NODE265X	NODE283X	0.998225540352
NODE292X	GENE123X	GENE126X	0.99818329748
NODE293X	GENE150X	GENE302X	0.998003573568
NODE294X	GENE38X	GENE281X	0.997988615671
NODE295X	GENE93X	GENE94X	0.997825216158
NODE296X	GENE133X	GENE381X	0.997737947813
NODE297X	NODE245X	NODE284X	0.997593920112
NODE298X	NODE250X	NODE255X	0.997571055676
NODE299X	GENE108X	NODE252X	0.997483559518
NODE300X	GENE77X	GENE69X	0.997476523699
NODE301X	NODE269X	GENE256X	0.997399979865
NODE302X	GENE383X	GENE221X	0.997217213643
NODE303X	GENE160X	NODE281X	0.997201881662
NODE304X	GENE254X	NODE279X	0.997086235427
NODE305X	NODE288X	NODE267X	0.996975109315
NODE306X	NODE259X	GENE252X	0.996895130645
NODE307X	GENE124X	NODE292X	0.996665018368
NODE308X	NODE249X	NODE291X	0.996343168767
NODE309X	NODE242X	NODE272X	0.99630127575
NODE310X	NODE280X	NODE260X	0.996184784946
NODE311X	GENE292X	GENE22X	0.996162800816
NODE312X	GENE175X	NODE287X	0.996084421957
NODE313X	NODE258X	NODE303X	0.995215828194
NODE314X	NODE248X	NODE308X	0.995097707404
NODE315X	NODE290X	GENE30X	0.995084414273
NODE316X	GENE297X	NODE289X	0.994986203585
NODE317X	GENE307X	GENE78X	0.994841908966
NODE318X	NODE297X	GENE19X	0.994757742951
NODE319X	NODE253X	NODE278X	0.994702311381
NODE320X	NODE295X	NODE285X	0.994562421352
NODE321X	NODE270X	GENE168X	0.994455922687
NODE322X	NODE256X	NODE298X	0.994309320473
NODE323X	GENE277X	GENE4X	0.994188297714
NODE324X	NODE300X	NODE305X	0.993968108669
NODE325X	GENE384X	GENE27X	0.993614330363
NODE326X	NODE296X	GENE68X	0.992507260006
NODE327X	NODE286X	NODE310X	0.992110361188
NODE328X	GENE39X	NODE315X	0.991833379953
NODE329X	NODE271X	NODE299X	0.99142108613
NODE330X	NODE302X	NODE312X	0.990910035935
NODE331X	NODE328X	NODE274X	0.989983278339
NODE332X	GENE346X	NODE301X	0.98965513399
NODE333X	NODE318X	GENE357X	0.989340386877
NODE334X	NODE309X	GENE74X	0.988886097523
NODE335X	NODE320X	NODE294X	0.986297927923
NODE336X	NODE317X	NODE254X	0.984601630549
NODE337X	NODE313X	NODE322X	0.983845656962
NODE338X	NODE314X	NODE331X	0.983033795904
NODE339X	NODE319X	NODE220X	0.981815831189
NODE340X	NODE306X	NODE338X	0.980969439046
NODE341X	GENE310X	NODE327X	0.972272583627
NODE342X	NODE311X	NODE304X	0.971675340275
NODE343X	NODE336X	NODE326X	0.969682727719
NODE344X	NODE277X	NODE293X	0.966074936999
NODE345X	NODE324X	NODE340X	0.966011393921
NODE346X	NODE273X	NODE316X	0.963164492214
NODE347X	NODE329X	NODE341X	0.961811928036
NODE348X	GENE24X	NODE323X	0.952899269101
NODE349X	GENE106X	NODE337X	0.950029576653
NODE350X	GENE289X	NODE330X	0.930251062366
NODE351X	GENE291X	GENE290X	0.928975308396
NODE352X	GENE309X	NODE173X	0.927599779885
NODE353X	GENE284X	NODE167X	0.926596788428
NODE354X	GENE270X	NODE325X	0.921242410208
NODE355X	NODE349X	NODE345X	0.920731983234
NODE356X	NODE333X	NODE346X	0.89830913822
NODE357X	GENE206X	NODE334X	0.893791269134
NODE358X	NODE307X	NODE355X	0.889413302634
NODE359X	NODE343X	NODE358X	0.877018745039
NODE360X	NODE172X	NODE321X	0.875584211005
NODE361X	NODE342X	NODE350X	0.875285641007
NODE362X	NODE344X	NODE348X	0.868003149253
NODE363X	NODE347X	NODE335X	0.851527103279
NODE364X	NODE339X	NODE165X	0.821900891592
NODE365X	NODE164X	NODE332X	0.820856807778
NODE366X	NODE353X	NODE359X	0.799940940619
NODE367X	GENE345X	GENE79X	0.793042021274
NODE368X	NODE363X	NODE352X	0.792671329344
NODE369X	NODE354X	NODE155X	0.785560004338
NODE370X	NODE357X	NODE171X	0.785417715049
NODE371X	NODE365X	NODE356X	0.75214837952
NODE372X	NODE351X	NODE369X	0.749142830888
NODE373X	NODE372X	NODE361X	0.732296904438
NODE374X	NODE364X	NODE362X	0.713189264818
NODE375X	NODE263X	NODE366X	0.707339214923
NODE376X	NODE375X	NODE370X	0.605885174781
NODE377X	NODE170X	NODE373X	0.605198846583
NODE378X	NODE360X	NODE367X	0.528071149342
NODE379X	NODE368X	NODE376X	0.498362353273
NODE380X	NODE377X	NODE378X	0.428067909299
NODE381X	NODE174X	NODE374X	0.427268737331
NODE382X	NODE381X	NODE371X	0.39118606969
NODE383X	NODE380X	NODE382X	0.346087550532
NODE384X	GENE161X	NODE383X	0.289417325552
NODE385X	NODE379X	NODE384X	0.0
