# Supplementary material for: Global transcriptional responses of Pseudomonas syringae DC3000 to changes in iron bioavailability in vitro
Source: BMC Microbiol. 2008 Dec 2;8:209. doi: 10.1186/1471-2180-8-209 (PMC2613906; doi:10.1186/1471-2180-8-209)
Supplement: Additional file 4 — p-0.01_average_absolute_uncentered_clustering.cdt. This CDT file can be used also with the accompanying GTR file to display the gene clustering of differentially regulated genes (without considering the direction of change) at GCRMA/FDR p = 0.01 using Java TreeView or similar viewer. [file 1471-2180-8-209-S4.cdt]

GID	GENE_ID	NAME	GWEIGHT	ma-mb-fdr-0.01	ma-mc-fdr-0.01	ma-pb-fdr-0.01	ma-pc-fdr-0.01	mb-mc-fdr-0.01	mb-pb-fdr-0.01	mc-pc-fdr-0.01	pb-pc-fdr-0.01	 	Fur	PvdS	HrpL	RpoD
EWEIGHT				1.000000	1.000000	1.000000	1.000000	1.000000	1.000000	1.000000	1.000000	0.0	0.0	0.0	0.0
GENE161X	PSPTO_2049	PSPTO_2049           | 34         | 3674/5575/8150/               |          | hypothetical protein	1.000000	-1.449981	0.0	0.0	0.0	0.0	0.0	0.0	0.0		0.0	0.0	0.0	0.0
GENE26X	PSPTO_0371	PSPTO_0371           | 1234       |                               | iaaL     | indoleacetate-lysine ligase	1.000000	0.0	0.0	0.0	-0.7339635	0.0	0.0	0.0	-0.4051597		0.0	0.0	10.0	0.0
GENE95X	PSPTO_1288	PSPTO_1288           | 234        | 4456/9255/                    | edd      | phosphogluconate dehydratase	1.000000	0.0	0.0	0.0	-1.5080383	0.0	0.0	0.0	-0.751593		0.0	0.0	0.0	0.0
GENE108X	PSPTO_1373	PSPTO_1373           | 1234       |                               | hrpW1    | type III helper protein HrpW1	1.000000	0.0	0.0	0.0	-0.9473305	0.0	0.0	0.0	-0.6073164		0.0	0.0	10.0	0.0
GENE23X	PSPTO_0328	PSPTO_0328           | 34         | 156/160/                      | ompR     | D0.0-binding response regulator OmpR	1.000000	0.0	0.0	0.0	-0.8485935	0.0	0.0	0.0	-0.6769246		0.0	0.0	0.0	0.0
GENE191X	PSPTO_2379	PSPTO_2379           | 1234       | 3743/6413/                    | infC     | translation initiation factor IF-3	1.000000	0.0	0.0	0.0	0.3586306	0.0	0.0	0.0	0.2979876		10.0	0.0	0.0	10.0
GENE97X	PSPTO_1290	PSPTO_1290           | 1234       | 156/160/                      |          | D0.0-binding response regulator	1.000000	0.0	0.0	0.0	-0.4428411	0.0	0.0	0.0	-0.3330947		0.0	0.0	0.0	0.0
GENE216X	PSPTO_2850	PSPTO_2850           | 34         | 3674/5575/8150/               |          | hypothetical protein	1.000000	0.0	0.0	0.0	-2.2895213	0.0	0.0	0.0	-1.7011478		0.0	0.0	0.0	0.0
GENE37X	PSPTO_0569	PSPTO_0569           | 1234       | 9405/15474/16298/19038/46819/ |          | autotransporting lipase, GDSL family	1.000000	0.0	0.0	0.0	-1.3976383	0.0	0.0	0.0	-1.5631175		0.0	0.0	0.0	0.0
GENE51X	PSPTO_0648	PSPTO_0648           | 234        | 3735/9283/42254/              | rpsM     | 30S ribosomal protein S13	1.000000	0.0	0.0	0.0	0.2412944	0.0	0.0	0.0	0.2722516		0.0	0.0	0.0	10.0
GENE89X	PSPTO_1134	PSPTO_1134           | 34         |                               |          | amino acid ABC transporter, periplasmic amino acid-binding protein	1.000000	0.0	0.0	0.0	1.2205394	0.0	0.0	0.0	1.3432154		0.0	0.0	0.0	0.0
GENE53X	PSPTO_0651	PSPTO_0651           | 234        |                               | rpoA     | D0.0-directed R0.0 polymerase alpha subunit	1.000000	0.0	0.0	0.0	0.234987	0.0	0.0	0.0	0.272706		0.0	0.0	0.0	10.0
GENE227X	PSPTO_3278	PSPTO_3278           | 34         | 3674/5575/8150/               |          | hypothetical protein	1.000000	0.0	0.0	0.0	-0.9805882	0.0	0.0	0.0	-1.1333825		0.0	0.0	0.0	0.0
GENE18X	PSPTO_0231	PSPTO_0231           | 234        | 3674/5575/8150/               |          | hypothetical protein	1.000000	0.0	0.0	0.0	-0.8075375	0.0	0.0	0.0	-0.9694706		0.0	0.0	0.0	0.0
GENE248X	PSPTO_3550	PSPTO_3550           | 234        | 4334/6559/6572/               | fahA     | fumarylacetoacetase	1.000000	0.0	0.0	0.0	-0.716147	0.0	0.0	0.0	-0.8564984		0.0	0.0	0.0	0.0
GENE59X	PSPTO_0728	PSPTO_0728           | 1234       | 4030/6113/                    |          | aldehyde dehydrogenase family protein	1.000000	0.0	0.0	0.0	-0.6038217	0.0	0.0	0.0	-0.7107992		0.0	0.0	0.0	0.0
GENE245X	PSPTO_3493	PSPTO_3493           | 34         |                               |          | iolH protein	1.000000	0.0	0.0	0.0	-1.2086023	0.0	0.0	0.0	-1.4247073		0.0	0.0	0.0	0.0
GENE246X	PSPTO_3495	PSPTO_3495           | 34         |                               |          | iolD protein	1.000000	0.0	0.0	0.0	-0.880025	0.0	0.0	0.0	-1.0380465		0.0	0.0	0.0	0.0
GENE101X	PSPTO_1302	PSPTO_1302           | 34         | 8675/8700/9255/               | eda-1    | keto-hydroxyglutarate-aldolase keto-deoxy- phosphogluconate aldolase	1.000000	0.0	0.0	0.0	-0.9920633	0.0	0.0	0.0	-1.2154756		0.0	0.0	0.0	0.0
GENE82X	PSPTO_0944	PSPTO_0944           | 34         | 3674/46690/                   | terD     | tellurium resistance protein TerD	1.000000	0.0	0.0	0.0	-0.2944663	0.0	0.0	0.0	-0.3648264		0.0	0.0	0.0	0.0
GENE34X	PSPTO_0547	PSPTO_0547           | 1234       | 3674/5575/8150/               |          | hypothetical protein	1.000000	0.0	0.0	0.0	-0.8895794	0.0	0.0	0.0	-1.114781		0.0	0.0	0.0	0.0
GENE229X	PSPTO_3291	PSPTO_3291           | 34         |                               |          | methyl-accepting chemotaxis protein	1.000000	0.0	0.0	0.0	-1.5158265	0.0	0.0	0.0	-1.8927635		0.0	0.0	0.0	0.0
GENE347X	PSPTO_5147	PSPTO_5147           | 34         |                               |          | polyhydroxyalkanoate granule-associated protein PhaF	1.000000	0.0	0.0	0.0	-0.5095825	0.0	0.0	0.0	-0.6363677		0.0	0.0	0.0	0.0
GENE100X	PSPTO_1301	PSPTO_1301           | 1234       | 6098/17057/                   | pgl      | 6-phosphogluconolactonase	1.000000	0.0	0.0	0.0	-0.4573828	0.0	0.0	0.0	-0.5845885		0.0	0.0	0.0	0.0
GENE228X	PSPTO_3282	PSPTO_3282           | 234        | 3674/8150/                    |          | lipoprotein, putative	1.000000	0.0	0.0	0.0	-0.7078535	0.0	0.0	0.0	-0.9033423		0.0	0.0	0.0	0.0
GENE71X	PSPTO_0853	PSPTO_0853           | 234        | 3674/8150/                    |          | dnaK suppressor protein, putative	1.000000	0.0	0.0	0.0	-0.8138874	0.0	0.0	0.0	-0.7331311		0.0	0.0	0.0	0.0
GENE142X	PSPTO_1475	PSPTO_1475           | 1234       | 6400/9019/                    | trmD     | tR0.0 (guanine-N(1)-)-methyltransferase	1.000000	0.0	0.0	0.0	0.684324	0.0	0.0	0.0	0.6063817		0.0	0.0	0.0	10.0
GENE153X	PSPTO_1724	PSPTO_1724           | 234        | 3674/5575/8150/               |          | hypothetical protein	1.000000	0.0	0.0	0.0	-1.2973752	0.0	0.0	0.0	-1.2537525		0.0	0.0	0.0	0.0
GENE211X	PSPTO_2720	PSPTO_2720           | 34         | 3824/8152/                    | nudC     | 0.0DH pyrophosphatase	1.000000	0.0	0.0	0.0	-1.0829809	0.0	0.0	0.0	-1.0047516		0.0	0.0	0.0	0.0
GENE232X	PSPTO_3333	PSPTO_3333           | 34         | 3674/8150/16020/              |          | hypothetical protein	1.000000	0.0	0.0	0.0	-0.8903064	0.0	0.0	0.0	-0.8356775		0.0	0.0	0.0	0.0
GENE20X	PSPTO_0307	PSPTO_0307           | 34         | 3674/5575/8150/               |          | hypothetical protein	1.000000	0.0	0.0	0.0	2.6444655	0.0	0.0	0.0	2.7213842		0.0	0.0	0.0	0.0
GENE320X	PSPTO_4611	PSPTO_4611           | 34         | 3674/                         |          | hypothetical protein	1.000000	0.0	0.0	0.0	1.593792	0.0	0.0	0.0	1.6315049		0.0	0.0	0.0	0.0
GENE61X	PSPTO_0776	PSPTO_0776           | 234        | 6281/6310/8854/9338/          | recC     | exodeoxyribonuclease V, gamma subunit	1.000000	0.0	0.0	0.0	-1.1357621	0.0	0.0	0.0	-1.1928944		0.0	0.0	0.0	0.0
GENE247X	PSPTO_3544	PSPTO_3544           | 234        | 3674/5575/8150/               |          | hypothetical protein	1.000000	0.0	0.0	0.0	-0.9923579	0.0	0.0	0.0	-1.0459064		0.0	0.0	0.0	0.0
GENE243X	PSPTO_3455	PSPTO_3455           | 234        | 5975/8410/                    |          | 3-oxoacid CoA-transferase, subunit A family	1.000000	0.0	0.0	0.0	-1.009889	0.0	0.0	0.0	-1.082239		0.0	0.0	0.0	0.0
GENE11X	PSPTO_0156	PSPTO_0156           | 34         | 3674/5575/8150/               |          | hypothetical protein	1.000000	0.0	0.0	0.0	0.7385076	0.0	0.0	0.0	1.1969337		0.0	0.0	0.0	0.0
GENE16X	PSPTO_0219	PSPTO_0219           | 234        | 3674/5575/8150/               |          | hypothetical protein	1.000000	0.0	0.0	0.0	0.8202102	0.0	0.0	0.0	1.3124878		0.0	0.0	0.0	0.0
GENE99X	PSPTO_1300	PSPTO_1300           | 234        | 4345/6098/                    | zwf-1    | glucose-6-phosphate 1-dehydrogenase	1.000000	0.0	0.0	0.0	-0.3578437	0.0	0.0	0.0	-0.5881179		0.0	0.0	0.0	0.0
GENE146X	PSPTO_1565	PSPTO_1565           | 34         | 6352/6950/16987/              | rpoS     | R0.0 polymerase sigma factor	1.000000	0.0	0.0	0.0	-0.751101	0.0	0.0	0.0	-1.1536856		0.0	0.0	0.0	0.0
GENE261X	PSPTO_3925	PSPTO_3925           | 234        |                               |          | gas vesicle protein, putative	1.000000	0.0	0.0	0.0	-0.9356693	0.0	0.0	0.0	-1.4507095		0.0	0.0	0.0	0.0
GENE313X	PSPTO_4578	PSPTO_4578           | 234        | 5275/5887/15837/42626/        |          | glycine betaine carnitine choline ABC transporter, permease protein	1.000000	0.0	0.0	0.0	1.6063946	0.0	0.0	0.0	2.5213387		0.0	0.0	0.0	0.0
GENE209X	PSPTO_2707	PSPTO_2707           | 34         |                               |          | mannitol ABC transporter, periplasmic mannitol-binding protein	1.000000	0.0	0.0	0.0	-0.3875603	0.0	0.0	0.0	-0.5546321		0.0	0.0	0.0	0.0
GENE236X	PSPTO_3353	PSPTO_3353           | 1234       | 5524/6510/8462/9368/          | clpA     | ATP-dependent clp protease, ATP-binding subunit ClpA	1.000000	0.0	0.0	0.0	-0.3898683	0.0	0.0	0.0	-0.5545495		0.0	0.0	0.0	0.0
GENE249X	PSPTO_3551	PSPTO_3551           | 234        | 4411/6559/6572/               | hmgA     | homogentisate 1,2-dioxygenase	1.000000	0.0	0.0	0.0	-0.4831896	0.0	0.0	0.0	-0.7176468		0.0	0.0	0.0	0.0
GENE250X	PSPTO_3553	PSPTO_3553           | 34         | 3868/6559/6572/               | hppD     | 4-hydroxyphenylpyruvate dioxygenase	1.000000	0.0	0.0	0.0	-0.8152439	0.0	0.0	0.0	-1.1045744		0.0	0.0	0.0	0.0
GENE310X	PSPTO_4560	PSPTO_4560           | 34         |                               |          | outer membrane porin, OprD family	1.000000	0.0	0.0	0.0	-1.2353395	0.0	0.0	0.0	-2.7450634		0.0	0.0	0.0	0.0
GENE10X	PSPTO_0154	PSPTO_0154           | 34         | 3674/5575/8150/               |          | hypothetical protein	1.000000	0.0	0.0	0.0	0.0	0.0	0.0	0.0	0.8234983		0.0	0.0	0.0	0.0
GENE8X	PSPTO_0087	PSPTO_0087           | 34         |                               |          | bacterial extracellular solute-binding protein, family 5	1.000000	0.0	0.0	0.0	0.0	0.0	0.0	0.0	-0.6786374		0.0	0.0	0.0	0.0
GENE90X	PSPTO_1148	PSPTO_1148           | 34         |                               | alkK     | acyl-CoA synthase	1.000000	0.0	0.0	0.0	0.0	0.0	0.0	0.0	-1.0513307		0.0	0.0	0.0	0.0
GENE184X	PSPTO_2274	PSPTO_2274           | 34         | 3674/5575/8150/               |          | hypothetical protein	1.000000	0.0	0.0	0.0	0.0	0.0	0.0	0.0	-1.0351732		0.0	0.0	0.0	0.0
GENE208X	PSPTO_2705	PSPTO_2705           | 34         |                               |          | mannitol ABC transporter, permease protein	1.000000	0.0	0.0	0.0	0.0	0.0	0.0	0.0	-0.5557934		0.0	0.0	0.0	0.0
GENE9X	PSPTO_0152	PSPTO_0152           | 34         | 4601/6979/                    | osmC     | osmotically inducible protein	1.000000	0.0	0.0	0.0	0.0	0.0	0.0	0.0	1.1990988		0.0	0.0	0.0	0.0
GENE305X	PSPTO_4503	PSPTO_4503           | 34         | 8839/9089/                    | dapB     | dihydrodipicolinate reductase	1.000000	0.0	0.0	0.0	0.0	0.0	0.0	0.0	0.6466547		0.0	0.0	0.0	0.0
GENE15X	PSPTO_0217	PSPTO_0217           | 34         | 6808/30528/45449/             | glnK     | nitrogen regulatory protein P-II	1.000000	0.0	0.0	0.0	0.0	0.0	0.0	0.0	-0.4780031		0.0	0.0	0.0	0.0
GENE371X	PSPTO_B0010	PSPTO_B0010          | 34         | 5215/6810/                    |          | major facilitator family transporter	1.000000	0.0	0.0	0.0	0.0	0.0	0.0	0.0	-0.4095402		0.0	0.0	0.0	0.0
GENE282X	PSPTO_4306	PSPTO_4306           | 34         |                               | pcaT     | dicarboxylic acid transport protein	1.000000	0.0	0.0	0.0	0.0	0.0	0.0	0.0	-1.9830584		0.0	0.0	0.0	0.0
GENE188X	PSPTO_2331	PSPTO_2331           | 34         |                               |          | deoxyguanosinetriphosphate triphosphohydrolase	1.000000	0.0	0.0	0.0	0.0	0.0	0.0	0.0	-0.8308073		0.0	0.0	0.0	0.0
GENE103X	PSPTO_1340	PSPTO_1340           | 34         |                               |          | carbonic anhydrase	1.000000	0.0	0.0	0.0	0.0	0.0	0.0	0.0	-0.9251662		0.0	0.0	0.0	0.0
GENE353X	PSPTO_5351	PSPTO_5351           | 34         | 3674/8150/                    |          | lipoprotein, putative	1.000000	0.0	0.0	0.0	0.0	0.0	0.0	0.0	1.719238		0.0	0.0	0.0	0.0
GENE231X	PSPTO_3323	PSPTO_3323           | 34         | 4030/6113/                    |          | aldehyde dehydrogenase family protein	1.000000	0.0	0.0	0.0	0.0	0.0	0.0	0.0	-1.0771378		0.0	0.0	0.0	0.0
GENE25X	PSPTO_0351	PSPTO_0351           | 34         |                               |          | oxidoreductase, aldo keto reductase family	1.000000	0.0	0.0	0.0	0.0	0.0	0.0	0.0	-1.3072605		0.0	0.0	0.0	0.0
GENE28X	PSPTO_0499	PSPTO_0499           | 34         | 3674/5575/8150/               |          | hypothetical protein	1.000000	0.0	0.0	0.0	0.0	0.0	0.0	0.0	-1.2329927		0.0	0.0	0.0	0.0
GENE159X	PSPTO_1930	PSPTO_1930           | 34         | 8824/9636/                    | cynS     | cyanate hydratase	1.000000	0.0	0.0	0.0	0.0	0.0	0.0	0.0	-0.9965938		0.0	0.0	0.0	0.0
GENE293X	PSPTO_4380	PSPTO_4380           | 34         |                               | fabG     | 3-ketoacyl-(acyl-carrier-protein) reductase	1.000000	0.0	0.0	0.0	0.0	0.0	0.0	0.0	-1.1702991		0.0	0.0	0.0	0.0
GENE80X	PSPTO_0927	PSPTO_0927           | 34         |                               |          | type IV pilus biogenesis protein	1.000000	0.0	0.0	0.0	0.0	0.0	0.0	0.0	-0.4686802		0.0	0.0	0.0	0.0
GENE336X	PSPTO_4762	PSPTO_4762           | 34         | 3674/8150/                    |          | von Willebrand factor type A domain protein	1.000000	0.0	0.0	0.0	0.0	0.0	0.0	0.0	-1.7950794		0.0	0.0	0.0	0.0
GENE308X	PSPTO_4557	PSPTO_4557           | 34         |                               |          | peptide ABC transporter, periplasmic peptide-binding protein	1.000000	0.0	0.0	0.0	0.0	0.0	0.0	0.0	-1.2012839		0.0	0.0	0.0	0.0
GENE314X	PSPTO_4582	PSPTO_4582           | 34         | 3674/5575/8150/               |          | hypothetical protein	1.000000	0.0	0.0	0.0	0.0	0.0	0.0	0.0	-0.6809314		0.0	0.0	0.0	0.0
GENE268X	PSPTO_4108	PSPTO_4108           | 34         |                               |          | high-affinity branched-chain amino acid ABC transporter, periplasmic amino acid-binding protein	1.000000	0.0	0.0	0.0	0.0	0.0	0.0	0.0	-0.5468461		0.0	0.0	0.0	0.0
GENE366X	PSPTO_5507	PSPTO_5507           | 34         | 8080/8152/                    |          | acetyltransferase, G0.0T family	1.000000	0.0	0.0	0.0	0.0	0.0	0.0	0.0	1.1852055		0.0	0.0	0.0	0.0
GENE212X	PSPTO_2752	PSPTO_2752           | 234        | 8379/                         | tpx      | thiol peroxidase	1.000000	0.0	0.0	0.0	0.0	0.0	0.0	0.0	-0.551873		0.0	0.0	0.0	0.0
GENE24X	PSPTO_0330	PSPTO_0330           | 34         | 3674/5575/8150/               |          | hypothetical protein	1.000000	-1.430511	0.0	-1.5378849	0.0	0.0	0.0	0.0	2.7292792		0.0	0.0	0.0	0.0
GENE4X	PSPTO_0062	PSPTO_0062           | 1234       |                               |          | citrate transporter	1.000000	-5.932367	0.0	-6.2152312	0.0	0.0	0.0	0.0	4.6206006		0.0	0.0	0.0	0.0
GENE277X	PSPTO_4232	PSPTO_4232           | 1234       |                               |          | TctC protein, putative	1.000000	-4.230758	0.0	-4.2839554	0.0	0.0	0.0	0.0	4.2967204		0.0	0.0	0.0	0.0
GENE102X	PSPTO_1304	PSPTO_1304           | 234        | 3674/5575/8150/               |          | hypothetical protein	1.000000	0.0	0.0	-1.5297045	0.0	0.0	0.0	0.0	1.4541544		0.0	0.0	0.0	0.0
GENE278X	PSPTO_4233	PSPTO_4233           | 1234       |                               |          | membrane protein TctB, putative	1.000000	0.0	0.0	-3.1480232	0.0	0.0	0.0	0.0	3.2280417		0.0	0.0	0.0	0.0
GENE279X	PSPTO_4234	PSPTO_4234           | 1234       |                               |          | membrane protein TctA, putative	1.000000	0.0	0.0	-2.2348015	0.0	0.0	0.0	0.0	2.3846269		0.0	0.0	0.0	0.0
GENE150X	PSPTO_1633	PSPTO_1633           | 34         | 4066/6529/16884/              | asnB     | asparagine synthetase, glutamine-hydrolyzing	1.000000	0.0	0.0	-0.8199423	0.0	0.0	0.0	0.0	1.7586162		0.0	0.0	0.0	0.0
GENE309X	PSPTO_4558	PSPTO_4558           | 234        |                               |          | dipeptide ABC transporter, periplasmic dipeptide-binding protein, putative	1.000000	0.0	0.0	0.7495851	0.0	0.0	0.0	0.0	-1.5415351		0.0	0.0	0.0	0.0
GENE302X	PSPTO_4484	PSPTO_4484           | 34         | 3674/5575/8150/               |          | hypothetical protein	1.000000	0.0	0.0	-0.5998054	0.0	0.0	0.0	0.0	1.070266		0.0	0.0	0.0	0.0
GENE17X	PSPTO_0220	PSPTO_0220           | 1234       | 3674/5575/8150/               |          | hypothetical protein	1.000000	0.0	0.6441649	0.0	0.7811363	0.0	0.0	0.0	0.0		0.0	0.0	0.0	0.0
GENE35X	PSPTO_0549	PSPTO_0549           | 1234       | 8803/                         | apaH     | diadenosinetetraphosphatase	1.000000	0.0	0.5388626	0.0	0.7144517	0.0	0.0	0.0	0.0		0.0	0.0	0.0	10.0
GENE0X	PSPTO_0003	PSPTO_0003           | 34         | 3697/5524/6260/6281/9432/     | recF     | recombination protein F	1.000000	0.0	0.8431209	0.0	0.6536205	0.0	0.0	0.0	0.0		0.0	0.0	0.0	10.0
GENE359X	PSPTO_5379	PSPTO_5379           | 1234       | 3674/5575/8150/               |          | hypothetical protein	1.000000	0.0	2.5138799	0.0	1.6877617	0.0	0.0	0.0	0.0		0.0	0.0	0.0	0.0
GENE297X	PSPTO_4442	PSPTO_4442           | 1234       |                               |          | toluene tolerance protein, putative	1.000000	0.0	1.397263	0.0	0.7856238	0.0	0.0	0.0	0.0		0.0	0.0	0.0	10.0
GENE93X	PSPTO_1214	PSPTO_1214           | 234        |                               |          | membrane protein	1.000000	0.0	-2.9533499	0.0	-2.5594127	0.0	0.0	0.0	-3.1148613		0.0	0.0	0.0	0.0
GENE94X	PSPTO_1287	PSPTO_1287           | 34         | 6094/6096/8943/19682/         | gap-1    | glyceraldehyde-3-phosphate dehydrogenase	1.000000	0.0	-0.4807719	0.0	-0.3437501	0.0	0.0	0.0	-0.4999373		0.0	0.0	0.0	0.0
GENE19X	PSPTO_0283	PSPTO_0283           | 1234       | 3674/5575/8150/               |          | hypothetical protein	1.000000	0.0	3.7569243	0.0	2.3385575	0.0	0.0	0.0	2.3986034		0.0	0.0	0.0	0.0
GENE259X	PSPTO_3836	PSPTO_3836           | 1234       | 3674/5575/8150/               |          | hypothetical protein	1.000000	0.0	0.9193201	0.0	0.6709119	0.0	0.0	0.0	0.6143344		0.0	0.0	0.0	10.0
GENE361X	PSPTO_5381	PSPTO_5381           | 1234       |                               |          | biotin carboxylase biotin carboxyl carrier protein	1.000000	0.0	3.7296646	0.0	3.0217049	0.0	0.0	0.0	2.3561983		0.0	0.0	0.0	0.0
GENE152X	PSPTO_1721	PSPTO_1721           | 234        | 3674/                         |          | hypothetical protein	1.000000	0.0	-0.867269	0.0	-0.6183343	0.0	0.0	0.0	-0.6962129		0.0	0.0	0.0	10.0
GENE194X	PSPTO_2589	PSPTO_2589           | 1234       | 3674/5575/8150/               |          | hypothetical protein	1.000000	0.0	-2.5071426	0.0	-2.0805085	0.0	0.0	0.0	-2.0979981		0.0	0.0	0.0	0.0
GENE358X	PSPTO_5378	PSPTO_5378           | 1234       | 3674/8150/                    |          | hypothetical protein	1.000000	0.0	3.8950923	0.0	3.2728285	0.0	0.0	0.0	3.0034822		0.0	0.0	0.0	0.0
GENE360X	PSPTO_5380	PSPTO_5380           | 1234       | 3674/8150/                    |          | allophanate hydrolase, putative	1.000000	0.0	3.2082837	0.0	2.8727084	0.0	0.0	0.0	2.5088942		0.0	0.0	0.0	0.0
GENE38X	PSPTO_0570	PSPTO_0570           | 1234       | 6350/19038/30528/             |          | transcriptional regulator PrtN, putative	1.000000	0.0	-1.3286244	0.0	-1.4659596	0.0	0.0	0.0	-1.5767792		0.0	0.0	0.0	0.0
GENE281X	PSPTO_4297	PSPTO_4297           | 1234       | 3674/                         |          | hypothetical protein	1.000000	0.0	-1.4121286	0.0	-1.8941075	0.0	0.0	0.0	-1.9024735		0.0	0.0	0.0	0.0
GENE357X	PSPTO_5377	PSPTO_5377           | 1234       | 3674/8150/16020/              |          | hypothetical protein	1.000000	0.0	2.5588455	0.0	2.8623793	0.0	0.0	0.0	2.2862165		0.0	0.0	0.0	0.0
GENE156X	PSPTO_1809	PSPTO_1809           | 34         | 910/3674/16021/               | ispZ     | putative intracellular septation protein	1.000000	0.0	0.5807564	0.0	0.0	0.0	0.0	0.0	0.0		0.0	0.0	0.0	0.0
GENE183X	PSPTO_2211	PSPTO_2211           | 34         | 6633/8693/                    | fabA     | 3-hydroxydecanoyl-ACP dehydratase	1.000000	0.0	0.4442514	0.0	0.0	0.0	0.0	0.0	0.0		0.0	0.0	0.0	0.0
GENE88X	PSPTO_1102	PSPTO_1102           | 234        | 4045/6412/                    | pth      | peptidyl-tR0.0 hydrolase	1.000000	0.0	1.0986236	0.0	0.0	0.0	0.0	0.0	0.0		0.0	0.0	0.0	0.0
GENE345X	PSPTO_5087	PSPTO_5087           | 34         | 6810/15451/                   | mdcA     | malonate decarboxylase, alpha subunit	1.000000	0.0	-1.3213459	0.0	0.0	0.0	0.0	0.0	0.0		0.0	0.0	0.0	0.0
GENE295X	PSPTO_4407	PSPTO_4407           | 34         | 8763/9252/                    | murC     | UDP-N-acetylmuramate--L-alanine ligase	1.000000	0.0	0.55374	0.0	0.0	0.0	0.0	0.0	0.0		0.0	0.0	0.0	0.0
GENE299X	PSPTO_4452	PSPTO_4452           | 34         | 6810/42626/                   |          | ABC transporter, ATP-binding protein	1.000000	0.0	0.3322938	0.0	0.0	0.0	0.0	0.0	0.0		0.0	0.0	0.0	10.0
GENE312X	PSPTO_4573	PSPTO_4573           | 34         | 3674/5575/8150/               |          | hypothetical protein	1.000000	0.0	0.5384356	0.0	0.0	0.0	0.0	0.0	0.0		0.0	0.0	0.0	0.0
GENE296X	PSPTO_4423	PSPTO_4423           | 34         | 3674/9267/                    | sspB     | stringent starvation protein B	1.000000	0.0	0.8461829	0.0	0.0	0.0	0.0	0.0	0.0		0.0	0.0	0.0	0.0
GENE235X	PSPTO_3352	PSPTO_3352           | 1234       | 3743/6413/                    | infA     | translation initiation factor IF-1	1.000000	0.0	1.409974	0.0	0.0	0.0	0.0	0.0	0.0		0.0	0.0	0.0	0.0
GENE344X	PSPTO_5046	PSPTO_5046           | 34         | 3674/5575/8150/               |          | hypothetical protein	1.000000	0.0	0.5763849	0.0	0.0	0.0	0.0	0.0	0.0		0.0	0.0	0.0	0.0
GENE301X	PSPTO_4473	PSPTO_4473           | 34         | 6424/17068/                   | gatC     | aspartyl glutamyl-tR0.0 amidotransferase subunit C	1.000000	0.0	0.6535008	0.0	0.0	0.0	0.0	0.0	0.0		0.0	0.0	0.0	0.0
GENE79X	PSPTO_0912	PSPTO_0912           | 34         |                               |          | methyl-accepting chemotaxis protein	1.000000	0.0	-2.0008913	0.0	0.0	0.0	0.0	1.9722201	0.0		0.0	0.0	0.0	0.0
GENE256X	PSPTO_3733	PSPTO_3733           | 34         | 105/4477/4486/9086/9113/9257/15940/ | folD-2   | methylenetetrahydrofolate dehydrogenase methenyltetrahydrofolate cyclohydrolase	1.000000	0.0	1.4586749	0.0	0.0	0.0	0.0	-1.3097432	0.0		0.0	0.0	0.0	10.0
GENE346X	PSPTO_5141	PSPTO_5141           | 34         | 6510/16887/                   | hslU     | ATP-dependent protease ATP-binding subunit	1.000000	0.0	0.5035041	0.0	0.0	0.0	0.0	-0.5630339	0.0		0.0	0.0	0.0	0.0
GENE303X	PSPTO_4494	PSPTO_4494           | 34         | 4807/6096/                    | tpiA     | triosephosphate isomerase	1.000000	0.0	1.2938911	0.0	0.0	0.0	0.0	-0.9400869	0.0		0.0	0.0	0.0	10.0
GENE352X	PSPTO_5325	PSPTO_5325           | 34         | 6118/30508/                   |          | glutaredoxin	1.000000	0.0	0.9899235	0.0	0.0	0.0	0.0	-0.7843154	0.0		0.0	0.0	0.0	10.0
GENE124X	PSPTO_1391	PSPTO_1391           | 1234       |                               | hrpV     | negative regulator of hrp expression HrpV	1.000000	0.0	0.0	-0.8928347	-1.2515918	0.0	-1.1193415	-1.7797914	0.0		0.0	0.0	10.0	0.0
GENE123X	PSPTO_1390	PSPTO_1390           | 1234       |                               | hrpT     | type III secretion protein HrpT	1.000000	0.0	0.0	-0.8309143	-1.1526309	0.0	-0.8880264	-1.3210003	0.0		0.0	0.0	10.0	0.0
GENE126X	PSPTO_1396	PSPTO_1396           | 1234       |                               | hrcQb    | type III secretion protein HrcQb	1.000000	0.0	0.0	-1.0314146	-1.6355786	0.0	-1.4192771	-1.8882645	0.0		0.0	0.0	10.0	0.0
GENE7X	PSPTO_0069	PSPTO_0069           | 1234       |                               | exbB-1   | TonB system transport protein ExbB	1.000000	0.0	0.0	7.1372996	6.9590005	0.0	7.4606887	8.8815456	0.0		0.0	0.0	0.0	0.0
GENE223X	PSPTO_3122	PSPTO_3122           | 1234       | 4616/6098/                    | gnd      | 6-phosphogluconate dehydrogenase	1.000000	0.0	0.0	1.5228517	1.6000405	0.0	1.846405	2.0177668	0.0		10.0	0.0	0.0	0.0
GENE254X	PSPTO_3599	PSPTO_3599           | 1234       | 3674/                         |          | hypothetical protein	1.000000	0.0	0.0	4.4080581	4.9908334	0.0	4.3661633	6.006367	0.0		10.0	0.0	0.0	0.0
GENE22X	PSPTO_0314	PSPTO_0314           | 1234       |                               |          | iron ABC transporter, periplasmic iron-binding protein	1.000000	0.0	0.0	3.8027727	2.4570779	0.0	4.117592	3.2081509	0.0		10.0	0.0	0.0	0.0
GENE292X	PSPTO_4369	PSPTO_4369           | 1234       | 3674/8150/                    |          | lipoprotein, putative	1.000000	0.0	0.0	1.6313637	0.8441955	0.0	1.5948477	1.0430709	0.0		10.0	0.0	0.0	0.0
GENE83X	PSPTO_0954	PSPTO_0954           | 1234       | 8965/9401/                    |          | phosphoenolpyruvate-protein phosphotransferase,EI HPr EIIA components	1.000000	0.0	0.0	0.0	-0.7019718	0.0	0.0	-0.5874855	-0.7122993		0.0	0.0	0.0	0.0
GENE84X	PSPTO_0955	PSPTO_0955           | 1234       | 6096/8662/                    | fruK     | 1-phosphofructokinase	1.000000	0.0	0.0	0.0	-1.0532884	0.0	0.0	-0.9495442	-1.0751069		0.0	0.0	0.0	0.0
GENE78X	PSPTO_0883	PSPTO_0883           | 1234       |                               | hopR1    | type III effector HopR1	1.000000	0.0	0.0	0.0	-1.9164018	0.0	0.0	-1.2502942	-1.0368286		0.0	0.0	10.0	0.0
GENE307X	PSPTO_4530	PSPTO_4530           | 234        | 4096/4601/6979/               | katG     | catalase peroxidase HPI	1.000000	0.0	0.0	0.0	-0.7071744	0.0	0.0	-0.5307307	-0.5182221		10.0	0.0	0.0	0.0
GENE68X	PSPTO_0851	PSPTO_0851           | 1234       | 3674/5575/8150/               |          | hypothetical protein	1.000000	0.0	0.0	0.0	-1.783988	0.0	0.0	-2.6313019	-1.2888975		0.0	0.0	0.0	0.0
GENE133X	PSPTO_1403	PSPTO_1403           | 1234       |                               | hrpJ     | type III secretion protein HrpJ	1.000000	0.0	0.0	0.0	-2.1316096	0.0	0.0	-2.5085592	-1.3115565		0.0	0.0	10.0	0.0
GENE381X	PSPTO_A0018	PSPTO_A0018          | 1234       |                               | hopO1-1  | type III effector HopO1-1	1.000000	0.0	0.0	0.0	-0.8858617	0.0	0.0	-0.8818809	-0.5253589		0.0	0.0	10.0	0.0
GENE69X	PSPTO_0852	PSPTO_0852           | 1234       |                               | hopAJ1   | type III effector HopAJ1	1.000000	0.0	0.0	-1.2449638	-2.1861347	0.0	0.0	-1.869806	-0.9411709		0.0	0.0	10.0	0.0
GENE77X	PSPTO_0877	PSPTO_0877           | 1234       |                               | hopQ1-1  | type III effector HopQ1-1	1.000000	0.0	0.0	-0.9897077	-1.9543845	0.0	0.0	-1.889711	-0.9646768		0.0	0.0	10.0	0.0
GENE130X	PSPTO_1400	PSPTO_1400           | 1234       |                               | hrcN     | type III secretion cytoplasmic ATPase HrcN	1.000000	0.0	0.0	-2.3111827	-3.4986298	0.0	0.0	-4.4692059	-1.187447		0.0	0.0	10.0	0.0
GENE132X	PSPTO_1402	PSPTO_1402           | 1234       |                               | hrcV     | type III secretion protein HrcV	1.000000	0.0	0.0	-1.1062572	-1.7332314	0.0	0.0	-2.0538264	-0.6269743		0.0	0.0	10.0	0.0
GENE76X	PSPTO_0876	PSPTO_0876           | 1234       |                               | hopD1    | type III effector HopD1	1.000000	0.0	0.0	-0.6432945	-1.1015435	0.0	0.0	-1.1360966	-0.4582491		0.0	0.0	10.0	0.0
GENE267X	PSPTO_4101	PSPTO_4101           | 1234       |                               | hopAK1   | type III effector HopAK1	1.000000	0.0	0.0	-0.731852	-1.2584656	0.0	0.0	-1.2029331	-0.5266136		0.0	0.0	10.0	0.0
GENE131X	PSPTO_1401	PSPTO_1401           | 1234       |                               | hrpQ     | type III secretion protein HrpQ	1.000000	0.0	0.0	-1.4681827	-2.3215167	0.0	0.0	-2.5370959	-0.8533341		0.0	0.0	10.0	0.0
GENE220X	PSPTO_3087	PSPTO_3087           | 1234       |                               | hopAB2   | type III effector HopAB2	1.000000	0.0	0.0	-0.5419414	-0.957291	0.0	0.0	-1.0722793	-0.4153496		0.0	0.0	10.0	0.0
GENE318X	PSPTO_4599	PSPTO_4599           | 1234       |                               | shcS1    | type III chaperone ShcS1	1.000000	0.0	0.0	-0.8544761	-1.4187362	0.0	0.0	-1.6097628	-0.56426		0.0	0.0	10.0	0.0
GENE39X	PSPTO_0588	PSPTO_0588           | 1234       | 3674/30254/30430/             | hopH1    | type III effector HopH1	1.000000	0.0	0.0	-0.5835474	-1.0158114	0.0	0.0	-1.5222583	0.0		0.0	0.0	10.0	0.0
GENE2X	PSPTO_0044	PSPTO_0044           | 234        |                               | hopK1    | type III effector HopK1	1.000000	0.0	0.0	-1.104889	-1.2570902	0.0	0.0	-2.5697906	0.0		0.0	0.0	10.0	0.0
GENE329X	PSPTO_4703	PSPTO_4703           | 34         |                               | hopAQ1   | type III effector HopAQ1	1.000000	0.0	0.0	-1.0677049	-1.0182893	0.0	0.0	-2.3936505	0.0		0.0	0.0	10.0	0.0
GENE330X	PSPTO_4704	PSPTO_4704           | 234        |                               | corR     | D0.0-binding response regulator CorR	1.000000	0.0	0.0	-1.3068112	-1.3128648	0.0	0.0	-2.8047155	0.0		0.0	0.0	0.0	0.0
GENE30X	PSPTO_0524	PSPTO_0524           | 34         |                               |          | peptidase, M20 M25 M40 family	1.000000	0.0	0.0	-1.9139046	-1.6917042	0.0	0.0	-2.7254664	0.0		0.0	0.0	10.0	0.0
GENE175X	PSPTO_2152	PSPTO_2152           | 1234       |                               |          | TonB-dependent siderophore receptor, putative	1.000000	0.0	0.0	7.3330339	7.3720056	0.0	0.0	11.4780545	0.0		0.0	10.0	0.0	0.0
GENE272X	PSPTO_4160	PSPTO_4160           | 1234       | 6880/8199/                    | bfr      | bacterioferritin	1.000000	0.0	0.0	-4.2710131	-4.3790853	0.0	0.0	-7.1640386	0.0		0.0	0.0	0.0	0.0
GENE134X	PSPTO_1404	PSPTO_1404           | 1234       |                               | hrpL     | R0.0 polymerase sigma factor HrpL	1.000000	0.0	0.0	-0.993666	-1.23282	0.0	0.0	-1.7296689	0.0		0.0	0.0	0.0	0.0
GENE147X	PSPTO_1568	PSPTO_1568           | 1234       |                               | hopAF1   | type III effector HopAF1	1.000000	0.0	0.0	-2.5448197	-2.8832301	0.0	0.0	-4.3790871	0.0		0.0	0.0	10.0	0.0
GENE128X	PSPTO_1398	PSPTO_1398           | 1234       |                               | hrpP     | type III secretion protein HrpP	1.000000	0.0	0.0	-0.8623003	-1.1727208	0.0	0.0	-1.652615	0.0		0.0	0.0	10.0	0.0
GENE380X	PSPTO_A0017	PSPTO_A0017          | 1234       |                               | shc01    | type III chaperone ShcO1	1.000000	0.0	0.0	-0.6669387	-0.8981874	0.0	0.0	-1.3066405	0.0		0.0	0.0	10.0	0.0
GENE5X	PSPTO_0067	PSPTO_0067           | 1234       | 5887/15343/15892/30288/       | tonB-1   | tonB protein	1.000000	0.0	0.0	3.8413599	3.909999	0.0	0.0	5.2431938	0.0		0.0	0.0	0.0	0.0
GENE6X	PSPTO_0068	PSPTO_0068           | 1234       |                               | exbD-1   | TonB system transport protein ExbD	1.000000	0.0	0.0	4.6545684	4.6928295	0.0	0.0	6.4724107	0.0		0.0	0.0	0.0	0.0
GENE114X	PSPTO_1380	PSPTO_1380           | 34         | 9405/30528/45449/             | hrpS     | type III transcriptional regulator HrpS	1.000000	0.0	0.0	-1.1384719	-1.0129758	0.0	0.0	-1.340359	0.0		0.0	0.0	0.0	0.0
GENE54X	PSPTO_0653	PSPTO_0653           | 1234       | 6880/8199/                    |          | bacterioferritin	1.000000	0.0	0.0	-3.5395559	-3.4503366	0.0	0.0	-4.3925617	0.0		0.0	0.0	0.0	0.0
GENE251X	PSPTO_3574	PSPTO_3574           | 1234       |                               |          | TonB-dependent siderophore receptor, putative	1.000000	0.0	0.0	5.0776797	4.8034906	0.0	0.0	6.0741522	0.0		10.0	0.0	0.0	0.0
GENE230X	PSPTO_3294	PSPTO_3294           | 1234       |                               |          | TonB-dependent siderophore receptor, putative	1.000000	0.0	0.0	4.6611429	4.9833611	0.0	0.0	6.0026651	0.0		0.0	0.0	0.0	0.0
GENE253X	PSPTO_3598	PSPTO_3598           | 1234       | 4601/8152/                    |          | dyp-type peroxidase family protein	1.000000	0.0	0.0	4.7406768	4.8797721	0.0	0.0	5.9791688	0.0		10.0	0.0	0.0	0.0
GENE271X	PSPTO_4159	PSPTO_4159           | 1234       |                               |          | bacterioferritin-associated ferredoxin	1.000000	0.0	0.0	6.426395	7.471834	0.0	0.0	8.6726328	0.0		10.0	0.0	0.0	0.0
GENE294X	PSPTO_4381	PSPTO_4381           | 1234       | 3674/5575/8150/               |          | hypothetical protein	1.000000	0.0	0.0	1.8012265	2.1540737	0.0	0.0	2.6062957	0.0		10.0	0.0	0.0	0.0
GENE338X	PSPTO_4776	PSPTO_4776           | 234        |                               | hopI1    | type III effector HopI1	1.000000	0.0	0.0	-0.704359	-0.8525609	0.0	0.0	-1.0581804	0.0		0.0	0.0	10.0	0.0
GENE29X	PSPTO_0503	PSPTO_0503           | 1234       |                               | shcF     | type III chaperone protein ShcF	1.000000	0.0	0.0	-1.1026748	-1.8143977	0.0	0.0	-2.0960069	0.0		0.0	0.0	10.0	0.0
GENE75X	PSPTO_0875	PSPTO_0875           | 1234       |                               |          | hypothetical protein	1.000000	0.0	0.0	-2.2195719	-2.9257467	0.0	0.0	-3.6001797	0.0		0.0	0.0	0.0	0.0
GENE109X	PSPTO_1374	PSPTO_1374           | 1234       |                               | shcM     | type III chaperone ShcM	1.000000	0.0	0.0	-1.3152146	-1.8058305	0.0	0.0	-2.1151715	0.0		0.0	0.0	10.0	0.0
GENE104X	PSPTO_1369	PSPTO_1369           | 1234       |                               |          | conserved effector locus protein	1.000000	0.0	0.0	-0.7797176	-1.1322224	0.0	0.0	-1.3164728	0.0		0.0	0.0	10.0	0.0
GENE122X	PSPTO_1389	PSPTO_1389           | 1234       |                               | hrcC     | outer-membrane type III secretion protein HrcC	1.000000	0.0	0.0	-0.8335064	-1.248336	0.0	0.0	-1.4257958	0.0		0.0	0.0	10.0	0.0
GENE370X	PSPTO_B0005	PSPTO_B0005          | 1234       |                               | plcA2    | phosphoesterase family protein	1.000000	0.0	0.0	-0.5988686	-0.8965961	0.0	0.0	-0.9740527	0.0		0.0	0.0	10.0	0.0
GENE125X	PSPTO_1395	PSPTO_1395           | 1234       |                               | hrcR     | type III secretion protein HrcR	1.000000	0.0	0.0	-0.8751731	-1.6618994	0.0	0.0	-1.7511731	0.0		0.0	0.0	10.0	0.0
GENE379X	PSPTO_A0012	PSPTO_A0012          | 1234       |                               | HopX1    | type III effector HopX1	1.000000	0.0	0.0	-0.7446164	-1.3731855	0.0	0.0	-1.4780586	0.0		0.0	0.0	10.0	0.0
GENE331X	PSPTO_4718	PSPTO_4718           | 1234       |                               | hopAA1-2 | type III effector HopAA1-2	1.000000	0.0	0.0	-0.9849169	-1.9920035	0.0	0.0	-2.0131895	0.0		0.0	0.0	10.0	0.0
GENE110X	PSPTO_1375	PSPTO_1375           | 1234       |                               | hopM1    | type III effector HopM1	1.000000	0.0	0.0	-1.7103354	-2.787776	0.0	0.0	-2.8222333	0.0		0.0	0.0	10.0	0.0
GENE135X	PSPTO_1405	PSPTO_1405           | 1234       |                               | hrpK1    | type III helper protein HrpK1	1.000000	0.0	0.0	-0.6982891	-1.0635829	0.0	0.0	-0.9641647	0.0		0.0	0.0	10.0	0.0
GENE316X	PSPTO_4589	PSPTO_4589           | 1234       |                               | shcS2    | type III chaperone ShcS2	1.000000	0.0	0.0	-0.9586975	-1.5805609	0.0	0.0	-1.421445	0.0		0.0	0.0	10.0	0.0
GENE221X	PSPTO_3120	PSPTO_3120           | 234        |                               |          | Cof-like hydrolase family protein	1.000000	0.0	0.0	2.4163744	1.7678175	0.0	0.0	2.1399956	0.0		10.0	0.0	0.0	0.0
GENE252X	PSPTO_3582	PSPTO_3582           | 1234       | 4096/4096/6979/6979/          | katB     | catalase	1.000000	0.0	0.0	-3.2259205	-2.7261189	0.0	0.0	-3.1493912	0.0		0.0	0.0	0.0	0.0
GENE383X	3549362-3549773	3549362-3549773      | 234        |                               |          | intergenic region 3549362-3549773	1.000000	0.0	0.0	7.7506725	6.7324644	0.0	0.0	8.2707426	0.0		0.0	0.0	0.0	0.0
GENE106X	PSPTO_1371	PSPTO_1371           | 1234       | 3674/8150/                    |          | conserved effector locus protein	1.000000	0.0	0.0	0.0	-2.2502182	0.0	0.0	-1.3238909	0.0		0.0	0.0	0.0	0.0
GENE87X	PSPTO_0994	PSPTO_0994           | 234        |                               |          | carbonic anhydrase	1.000000	0.0	0.0	0.0	-0.5895999	0.0	0.0	-0.7164514	0.0		0.0	0.0	0.0	0.0
GENE3X	PSPTO_0061	PSPTO_0061           | 1234       |                               | hopY1    | type III effector HopY1	1.000000	0.0	0.0	0.0	-1.5649839	0.0	0.0	-1.8371641	0.0		0.0	0.0	10.0	0.0
GENE119X	PSPTO_1386	PSPTO_1386           | 1234       |                               | hrpE     | type III secretion protein HrpE	1.000000	0.0	0.0	0.0	-2.4027919	0.0	0.0	-2.7908769	0.0		0.0	0.0	10.0	0.0
GENE112X	PSPTO_1378	PSPTO_1378           | 1234       |                               |          | membrane-bound lytic murein transglycosylase D, putative	1.000000	0.0	0.0	0.0	-2.0998301	0.0	0.0	-2.4069271	0.0		0.0	0.0	10.0	0.0
GENE40X	PSPTO_0589	PSPTO_0589           | 1234       | 3674/30254/30430/             | hopC1    | type III effector HopC1	1.000000	0.0	0.0	0.0	-1.1960695	0.0	0.0	-1.330995	0.0		0.0	0.0	10.0	0.0
GENE127X	PSPTO_1397	PSPTO_1397           | 1234       |                               | hrcQa    | type III secretion protein HrcQa	1.000000	0.0	0.0	0.0	-2.0959553	0.0	0.0	-2.364174	0.0		0.0	0.0	10.0	0.0
GENE241X	PSPTO_3381	PSPTO_3381           | 1234       | 156/160/                      |          | D0.0-binding response regulator	1.000000	0.0	0.0	0.0	-1.8976459	0.0	0.0	-2.138914	0.0		0.0	0.0	0.0	0.0
GENE105X	PSPTO_1370	PSPTO_1370           | 1234       |                               | hopN1    | type III effector HopN1	1.000000	0.0	0.0	0.0	-2.1857172	0.0	0.0	-2.2274022	0.0		0.0	0.0	10.0	0.0
GENE165X	PSPTO_2130	PSPTO_2130           | 1234       | 156/160/3700/6355/            |          | D0.0-binding response regulator, LuxR family	1.000000	0.0	0.0	0.0	-1.5164833	0.0	0.0	-1.5710671	0.0		0.0	0.0	10.0	0.0
GENE72X	PSPTO_0855	PSPTO_0855           | 34         | 3674/8150/                    |          | ParA family protein	1.000000	0.0	0.0	0.0	-1.1914619	0.0	0.0	-1.1885868	0.0		0.0	0.0	0.0	0.0
GENE107X	PSPTO_1372	PSPTO_1372           | 1234       |                               | hopAA1-1 | type III effector HopAA1-1	1.000000	0.0	0.0	0.0	-2.5539057	0.0	0.0	-2.5616533	0.0		0.0	0.0	10.0	0.0
GENE164X	PSPTO_2128	PSPTO_2128           | 1234       |                               |          | response regulator	1.000000	0.0	0.0	0.0	-2.2406124	0.0	0.0	-2.247789	0.0		0.0	0.0	0.0	0.0
GENE285X	PSPTO_4333	PSPTO_4333           | 1234       |                               |          | moxR protein, putative	1.000000	0.0	0.0	0.0	-1.6307656	0.0	0.0	-1.637949	0.0		0.0	0.0	0.0	0.0
GENE136X	PSPTO_1406	PSPTO_1406           | 1234       |                               | hopB1    | type III effector HopB1	1.000000	0.0	0.0	0.0	-1.5461647	0.0	0.0	-1.5213064	0.0		0.0	0.0	10.0	0.0
GENE204X	PSPTO_2678	PSPTO_2678           | 1234       |                               | hopP1    | type III helper protein HopP1	1.000000	0.0	0.0	0.0	-1.9238944	0.0	0.0	-1.8639673	0.0		0.0	0.0	10.0	0.0
GENE111X	PSPTO_1377	PSPTO_1377           | 1234       |                               | avrE1    | type III effector protein AvrE1	1.000000	0.0	0.0	0.0	-1.2293785	0.0	0.0	-1.1737962	0.0		0.0	0.0	10.0	0.0
GENE315X	PSPTO_4588	PSPTO_4588           | 1234       |                               | hopS2    | type III effector HopS2	1.000000	0.0	0.0	0.0	-2.0854118	0.0	0.0	-1.9766096	0.0		0.0	0.0	10.0	0.0
GENE349X	PSPTO_5255	PSPTO_5255           | 1234       | 4089/6730/                    | cynT     | carbonic anhydrase	1.000000	0.0	0.0	0.0	-0.7610213	0.0	0.0	-0.7216611	0.0		0.0	0.0	0.0	0.0
GENE334X	PSPTO_4727	PSPTO_4727           | 1234       |                               | hopG1    | type III effector HopG1	1.000000	0.0	0.0	0.0	-3.5264541	0.0	0.0	-3.2595713	0.0		0.0	0.0	10.0	0.0
GENE149X	PSPTO_1609	PSPTO_1609           | 1234       | 3674/5575/8150/               |          | hypothetical protein	1.000000	0.0	0.0	0.0	-0.9685241	0.0	0.0	-0.7614072	0.0		0.0	0.0	0.0	0.0
GENE337X	PSPTO_4766	PSPTO_4766           | 1234       | 3674/5575/8150/               |          | hypothetical protein	1.000000	0.0	0.0	0.0	-1.0701079	0.0	0.0	-0.8842535	0.0		0.0	0.0	0.0	0.0
GENE350X	PSPTO_5256	PSPTO_5256           | 1234       | 8272/15116/                   |          | sulfate transporter family protein	1.000000	0.0	0.0	0.0	-1.5783949	0.0	0.0	-1.347329	0.0		0.0	0.0	0.0	0.0
GENE160X	PSPTO_2047	PSPTO_2047           | 34         |                               |          | HAD-superfamily hydrolase	1.000000	0.0	0.0	0.0	-0.4783791	0.0	0.0	-1.0053845	0.0		0.0	0.0	0.0	0.0
GENE113X	PSPTO_1379	PSPTO_1379           | 234        |                               | hrpR     | type III transcriptional regulator HrpR	1.000000	0.0	0.0	0.0	-1.5318231	0.0	0.0	-2.414211	0.0		0.0	0.0	0.0	0.0
GENE121X	PSPTO_1388	PSPTO_1388           | 1234       |                               | hrpG     | type III secretion protein HrpG	1.000000	0.0	0.0	0.0	-0.8806228	0.0	0.0	-1.3935129	0.0		0.0	0.0	10.0	0.0
GENE288X	PSPTO_4363	PSPTO_4363           | 34         | 8382/19430/                   | sodB     | superoxide dismutase, Fe	1.000000	0.0	0.0	0.0	-1.4499994	0.0	0.0	-2.3577706	0.0		0.0	0.0	0.0	10.0
GENE138X	PSPTO_1408	PSPTO_1408           | 1234       | 3674/5575/8150/               |          | hypothetical protein	1.000000	0.0	0.0	0.0	-1.6523132	0.0	0.0	-2.9769553	0.0		0.0	0.0	10.0	0.0
GENE168X	PSPTO_2137	PSPTO_2137           | 1234       | 3674/8150/                    |          | MbtH-like protein	1.000000	0.0	0.0	0.0	5.0798361	0.0	0.0	9.0235798	0.0		0.0	10.0	0.0	0.0
GENE120X	PSPTO_1387	PSPTO_1387           | 1234       |                               | hrpF     | type III secretion protein HrpF	1.000000	0.0	0.0	0.0	-0.8785976	0.0	0.0	-1.6202271	0.0		0.0	0.0	10.0	0.0
GENE356X	PSPTO_5355	PSPTO_5355           | 34         | 3674/5575/8150/               |          | hypothetical protein	1.000000	0.0	0.0	0.0	-0.6770548	0.0	0.0	-1.2374594	0.0		0.0	0.0	0.0	0.0
GENE262X	PSPTO_3959	PSPTO_3959           | 1234       | 8987/19363/                   | nadA     | quinolinate synthetase	1.000000	0.0	0.0	0.0	-0.7296658	0.0	0.0	-1.2630394	0.0		0.0	0.0	0.0	0.0
GENE317X	PSPTO_4597	PSPTO_4597           | 1234       |                               | hopS1    | type III effector HopS1	1.000000	0.0	0.0	0.0	-1.8858004	0.0	0.0	-3.3030985	0.0		0.0	0.0	10.0	0.0
GENE116X	PSPTO_1383	PSPTO_1383           | 1234       |                               | hrpB(Pto) | type III secretion protein HrpB(Pto)	1.000000	0.0	0.0	0.0	-0.9109632	0.0	0.0	-1.3412499	0.0		0.0	0.0	10.0	0.0
GENE117X	PSPTO_1384	PSPTO_1384           | 1234       |                               | hrcJ     | type III secretion protein HrcJ	1.000000	0.0	0.0	0.0	-0.8821339	0.0	0.0	-1.3111282	0.0		0.0	0.0	10.0	0.0
GENE60X	PSPTO_0763	PSPTO_0763           | 1234       |                               | fecB     | iron(III) dicitrate transport system, periplasmic iron-binding protein FecB	1.000000	0.0	0.0	0.0	0.5935469	0.0	0.0	0.8415704	0.0		0.0	0.0	0.0	0.0
GENE129X	PSPTO_1399	PSPTO_1399           | 1234       |                               | hrpO     | type III secretion protein HrpO	1.000000	0.0	0.0	0.0	-1.2350748	0.0	0.0	-1.7357366	0.0		0.0	0.0	10.0	0.0
GENE190X	PSPTO_2339	PSPTO_2339           | 1234       | 18578/46278/                  | pcaG     | protocatechuate 3,4-dioxygenase, alpha subunit	1.000000	0.0	0.0	0.0	-1.2222957	0.0	0.0	-1.7244957	0.0		0.0	0.0	0.0	0.0
GENE382X	PSPTO_A0019	PSPTO_A0019          | 1234       |                               | hopT1-1  | type III effector HopT1-1	1.000000	0.0	0.0	0.0	-1.2172597	0.0	0.0	-1.70248	0.0		0.0	0.0	10.0	0.0
GENE242X	PSPTO_3382	PSPTO_3382           | 1234       | 3674/8150/                    |          | lipoprotein, putative	1.000000	0.0	0.0	0.0	-0.8503191	0.0	0.0	-1.2205391	0.0		0.0	0.0	0.0	0.0
GENE222X	PSPTO_3121	PSPTO_3121           | 1234       | 4345/6098/                    | zwf-2    | glucose-6-phosphate 1-dehydrogenase	1.000000	0.0	0.0	0.0	1.4718353	0.0	0.0	1.9114979	0.0		10.0	0.0	0.0	0.0
GENE163X	PSPTO_2105	PSPTO_2105           | 34         |                               |          | thiamine biosynthesis lipoprotein, putative	1.000000	0.0	0.0	0.0	-1.2679808	0.0	0.0	-1.7051158	0.0		0.0	0.0	10.0	0.0
GENE283X	PSPTO_4331	PSPTO_4331           | 1234       |                               | hopE1    | type III effector HopE1	1.000000	0.0	0.0	0.0	-0.5759758	0.0	0.0	-0.7781124	0.0		0.0	0.0	10.0	0.0
GENE210X	PSPTO_2719	PSPTO_2719           | 1234       |                               |          | enoyl-CoA hydratase	1.000000	0.0	0.0	0.0	-0.7591384	0.0	0.0	-1.0327536	0.0		0.0	0.0	0.0	0.0
GENE355X	PSPTO_5354	PSPTO_5354           | 1234       |                               | hopA1    | type III effector HopA1	1.000000	0.0	0.0	0.0	-1.1514885	0.0	0.0	-1.5659085	0.0		0.0	0.0	10.0	0.0
GENE118X	PSPTO_1385	PSPTO_1385           | 1234       |                               | hrpD     | type III secretion protein HrpD	1.000000	0.0	0.0	0.0	-1.21181	0.0	0.0	-1.6116647	0.0		0.0	0.0	10.0	0.0
GENE240X	PSPTO_3380	PSPTO_3380           | 234        |                               |          | sensor histidine kinase	1.000000	0.0	0.0	0.0	-1.2841398	0.0	0.0	-1.7079971	0.0		0.0	0.0	0.0	0.0
GENE335X	PSPTO_4733	PSPTO_4733           | 234        | 3674/5575/8150/               |          | hypothetical protein	1.000000	0.0	0.0	0.0	-1.930883	0.0	0.0	-2.561408	0.0		0.0	0.0	10.0	0.0
GENE322X	PSPTO_4647	PSPTO_4647           | 234        | 6118/16682/                   | cioB     | cyanide-insensitive terminal oxidase CioB	1.000000	0.0	0.0	0.0	-3.1510116	0.0	0.0	-4.1644262	0.0		0.0	0.0	0.0	0.0
GENE42X	PSPTO_0598	PSPTO_0598           | 34         |                               | speD     | S-adenosylmethionine decarboxylase proenzyme	1.000000	0.0	0.0	0.0	0.0	0.0	0.0	-1.4782056	0.0		0.0	0.0	0.0	10.0
GENE139X	PSPTO_1409	PSPTO_1409           | 234        | 3674/8150/                    |          | hypothetical protein	1.000000	0.0	0.0	0.0	0.0	0.0	0.0	-2.3125675	0.0		0.0	0.0	10.0	0.0
GENE166X	PSPTO_2133	PSPTO_2133           | 234        |                               |          | R0.0 polymerase sigma-70 factor	1.000000	0.0	0.0	0.0	0.0	0.0	0.0	8.6313434	0.0		10.0	0.0	0.0	0.0
GENE201X	PSPTO_2604	PSPTO_2604           | 34         |                               |          | ABC transporter, ATP-binding permease protein	1.000000	0.0	0.0	0.0	0.0	0.0	0.0	7.144291	0.0		0.0	0.0	0.0	0.0
GENE178X	PSPTO_2156	PSPTO_2156           | 34         | 6508/16805/                   |          | renal dipeptidase family protein	1.000000	0.0	0.0	0.0	0.0	0.0	0.0	8.3864441	0.0		0.0	10.0	0.0	0.0
GENE170X	PSPTO_2141	PSPTO_2141           | 34         |                               |          | cation ABC transporter, periplasmic cation-binding protein	1.000000	0.0	0.0	0.0	0.0	0.0	0.0	3.9797651	0.0		0.0	10.0	0.0	0.0
GENE177X	PSPTO_2155	PSPTO_2155           | 34         |                               |          | aminotransferase, class V	1.000000	0.0	0.0	0.0	0.0	0.0	0.0	3.4822469	0.0		0.0	10.0	0.0	0.0
GENE195X	PSPTO_2597	PSPTO_2597           | 34         |                               | irp5     | yersiniabactin synthetase, salycilate ligase component	1.000000	0.0	0.0	0.0	0.0	0.0	0.0	8.2557731	0.0		0.0	0.0	0.0	0.0
GENE176X	PSPTO_2154	PSPTO_2154           | 34         | 3674/5575/8150/               |          | hypothetical protein	1.000000	0.0	0.0	0.0	0.0	0.0	0.0	8.953826	0.0		0.0	10.0	0.0	0.0
GENE171X	PSPTO_2142	PSPTO_2142           | 1234       | 3674/5575/8150/               |          | hypothetical protein	1.000000	0.0	0.0	0.0	0.0	0.0	0.0	4.4037076	0.0		0.0	10.0	0.0	0.0
GENE197X	PSPTO_2600	PSPTO_2600           | 1234       |                               | irp1     | yersiniabactin polyketide non-ribosomal peptide synthetase	1.000000	0.0	0.0	0.0	0.0	0.0	0.0	10.3148003	0.0		0.0	0.0	0.0	0.0
GENE185X	PSPTO_2275	PSPTO_2275           | 34         | 3849/9423/                    | aroF-1   | 3-deoxy-7-phosphoheptulonate synthase	1.000000	0.0	0.0	0.0	0.0	0.0	0.0	-0.7317338	0.0		0.0	0.0	0.0	0.0
GENE298X	PSPTO_4444	PSPTO_4444           | 34         |                               |          | toluene tolerance protein, putative	1.000000	0.0	0.0	0.0	0.0	0.0	0.0	-0.5009004	0.0		0.0	0.0	0.0	10.0
GENE186X	PSPTO_2280	PSPTO_2280           | 34         | 4604/19379/                   | cysH     | phosphoadenosine phosphosulfate reductase	1.000000	0.0	0.0	0.0	0.0	0.0	0.0	-1.7839352	0.0		0.0	0.0	0.0	0.0
GENE167X	PSPTO_2134	PSPTO_2134           | 34         |                               |          | pyoverdine synthetase, thioesterase component	1.000000	0.0	0.0	0.0	0.0	0.0	0.0	7.2229953	0.0		0.0	10.0	0.0	0.0
GENE244X	PSPTO_3462	PSPTO_3462           | 34         |                               |          | TonB-dependent siderophore receptor	1.000000	0.0	0.0	0.0	0.0	0.0	0.0	5.4455626	0.0		10.0	0.0	0.0	0.0
GENE174X	PSPTO_2148	PSPTO_2148           | 34         | 19290/                        |          | pyoverdine sidechain peptide synthetase II, D-Asp-L-Thr component	1.000000	0.0	0.0	0.0	0.0	0.0	0.0	7.5205386	0.0		0.0	10.0	0.0	0.0
GENE12X	PSPTO_0165	PSPTO_0165           | 34         | 8152/8484/                    |          | sulfatase family protein	1.000000	0.0	0.0	0.0	0.0	0.0	0.0	-0.8759729	0.0		0.0	0.0	0.0	0.0
GENE169X	PSPTO_2139	PSPTO_2139           | 34         |                               |          | cation ABC transporter, permease protein	1.000000	0.0	0.0	0.0	0.0	0.0	0.0	1.2342227	0.0		0.0	10.0	0.0	0.0
GENE179X	PSPTO_2195	PSPTO_2195           | 34         | 104/6099/                     | sdhC     | succinate dehydrogenase, cytochrome b556 subunit	1.000000	0.0	0.0	0.0	0.0	0.0	0.0	-0.7939698	0.0		0.0	0.0	0.0	0.0
GENE181X	PSPTO_2198	PSPTO_2198           | 34         | 104/6099/                     | sdhB     | succinate dehydrogenase catalytic subunit	1.000000	0.0	0.0	0.0	0.0	0.0	0.0	-0.4478645	0.0		0.0	0.0	0.0	0.0
GENE43X	PSPTO_0603	PSPTO_0603           | 234        | 3674/5575/8150/               |          | hypothetical protein	1.000000	0.0	0.0	0.0	0.0	0.0	0.0	-1.3336443	0.0		0.0	0.0	0.0	0.0
GENE62X	PSPTO_0806	PSPTO_0806           | 34         | 4822/6428/                    | ileS     | isoleucyl-tR0.0 synthetase	1.000000	0.0	0.0	0.0	0.0	0.0	0.0	-0.9878903	0.0		0.0	0.0	0.0	10.0
GENE198X	PSPTO_2601	PSPTO_2601           | 234        | 3674/8150/16020/              |          | hypothetical protein	1.000000	0.0	0.0	0.0	0.0	0.0	0.0	9.8562613	0.0		0.0	0.0	0.0	0.0
GENE311X	PSPTO_4562	PSPTO_4562           | 34         |                               |          | dipeptide ABC transporter, permease protein	1.000000	0.0	0.0	0.0	0.0	0.0	0.0	-2.4109277	0.0		0.0	0.0	0.0	0.0
GENE86X	PSPTO_0961	PSPTO_0961           | 34         | 3864/15940/                   | panB     | 3-methyl-2-oxobutanoate hydroxymethyltransferase	1.000000	0.0	0.0	0.0	0.0	0.0	0.0	-0.6002196	0.0		0.0	0.0	0.0	0.0
GENE148X	PSPTO_5620	PSPTO_5620           | 34         |                               |          | PSPTO_5620	1.000000	0.0	0.0	0.0	0.0	0.0	0.0	-2.9494544	0.0		0.0	0.0	10.0	0.0
GENE257X	PSPTO_3815	PSPTO_3815           | 34         | 3989/6633/9317/               | accD     | acetyl-CoA carboxylase beta subunit	1.000000	0.0	0.0	0.0	0.0	0.0	0.0	-0.377489	0.0		0.0	0.0	0.0	0.0
GENE172X	PSPTO_2145	PSPTO_2145           | 34         | 3674/8150/16020/              |          | iron-regulated membrane protein, putative	1.000000	0.0	0.0	0.0	0.0	0.0	0.0	6.4421761	0.0		0.0	10.0	0.0	0.0
GENE218X	PSPTO_2904	PSPTO_2904           | 34         | 18489/18982/                  | vanA     | vanillate O-demethylase, oxygenase subunit	1.000000	0.0	0.0	0.0	0.0	0.0	0.0	-1.3831717	0.0		0.0	0.0	0.0	0.0
GENE143X	PSPTO_1509	PSPTO_1509           | 234        | 4017/                         | adk      | adenylate kinase	1.000000	0.0	0.0	0.0	0.0	0.0	0.0	-0.5310111	0.0		0.0	0.0	0.0	0.0
GENE372X	PSPTO_B0012	PSPTO_B0012          | 234        | 3674/5575/8150/               |          | hypothetical protein	1.000000	0.0	0.0	0.0	0.0	0.0	0.0	-1.1577627	0.0		0.0	0.0	0.0	0.0
GENE202X	PSPTO_2605	PSPTO_2605           | 1234       |                               |          | TonB-dependent siderophore receptor, putative	1.000000	0.0	0.0	0.0	0.0	0.0	0.0	9.3737924	0.0		10.0	0.0	0.0	0.0
GENE363X	PSPTO_5433	PSPTO_5433           | 34         | 3674/5575/8150/               |          | hypothetical protein	1.000000	0.0	0.0	0.0	0.0	0.0	0.0	0.6246498	0.0		0.0	0.0	0.0	0.0
GENE224X	PSPTO_3157	PSPTO_3157           | 1234       | 3674/5575/8150/               |          | hypothetical protein	1.000000	0.0	0.0	0.0	0.0	0.0	0.0	7.3413133	0.0		10.0	0.0	0.0	0.0
GENE239X	PSPTO_3368	PSPTO_3368           | 34         | 50136/                        | nuoE     | ATP synthase subunit E	1.000000	0.0	0.0	0.0	0.0	0.0	0.0	-1.8209898	0.0		10.0	0.0	0.0	0.0
GENE354X	PSPTO_5353	PSPTO_5353           | 234        |                               | shcA     | type III chaperone protein ShcA	1.000000	0.0	0.0	0.0	0.0	0.0	0.0	-2.5790723	0.0		0.0	0.0	10.0	0.0
GENE365X	PSPTO_5474	PSPTO_5474           | 234        | 6118/9055/                    | rubA     | rubredoxin	1.000000	0.0	0.0	0.0	0.0	0.0	0.0	-0.9575028	0.0		0.0	0.0	0.0	0.0
GENE225X	PSPTO_3162	PSPTO_3162           | 34         | 3674/5575/8150/               |          | hypothetical protein	1.000000	0.0	0.0	0.0	0.0	0.0	0.0	-1.0178726	0.0		0.0	0.0	0.0	0.0
GENE173X	PSPTO_2146	PSPTO_2146           | 34         |                               |          | pyoverdine biosynthesis regulatory gene, putative	1.000000	0.0	0.0	0.0	0.0	0.0	0.0	8.3829504	0.0		0.0	10.0	0.0	0.0
GENE323X	PSPTO_4648	PSPTO_4648           | 34         | 6118/16682/                   | cioA     | cyanide-insensitive terminal oxidase CioA	1.000000	0.0	0.0	0.0	0.0	0.0	0.0	-4.2248231	0.0		0.0	0.0	0.0	0.0
GENE200X	PSPTO_2603	PSPTO_2603           | 34         |                               |          | ABC transporter, ATP-binding permease protein	1.000000	0.0	0.0	0.0	0.0	0.0	0.0	8.8035334	0.0		0.0	0.0	0.0	0.0
GENE180X	PSPTO_2196	PSPTO_2196           | 34         | 104/6099/                     |          | succinate dehydrogenase, hydrophobic membrane anchor protein	1.000000	0.0	0.0	0.0	0.0	0.0	0.0	-0.8634817	0.0		0.0	0.0	0.0	0.0
GENE258X	PSPTO_3830	PSPTO_3830           | 34         | 4315/6633/                    | fabF     | 3-oxoacyl-(acyl carrier protein) synthase	1.000000	0.0	0.0	0.0	0.0	0.0	0.0	-0.8080171	0.0		0.0	0.0	0.0	10.0
GENE189X	PSPTO_2338	PSPTO_2338           | 34         | 18578/46278/                  | pcaH     | protocatechuate 3,4-dioxygenase, beta subunit	1.000000	0.0	0.0	0.0	0.0	0.0	0.0	-3.3147669	0.0		0.0	0.0	0.0	0.0
GENE196X	PSPTO_2598	PSPTO_2598           | 234        |                               | irp4     | yersiniabactin synthetase, thioesterase component	1.000000	0.0	0.0	0.0	0.0	0.0	0.0	9.2882023	0.0		0.0	0.0	0.0	0.0
GENE199X	PSPTO_2602	PSPTO_2602           | 1234       |                               |          | yersiniabactin non-ribosomal peptide synthetase	1.000000	0.0	0.0	0.0	0.0	0.0	0.0	10.2752061	0.0		0.0	0.0	0.0	0.0
GENE343X	PSPTO_4956	PSPTO_4956           | 34         | 3674/5575/8150/               |          | hypothetical protein	1.000000	0.0	0.0	0.0	0.0	0.0	0.0	-0.8266461	0.0		0.0	0.0	0.0	0.0
GENE284X	PSPTO_4332	PSPTO_4332           | 234        | 3674/5575/8150/               |          | hypothetical protein	1.000000	0.0	0.0	-1.1064595	0.0	0.0	0.0	-2.2571781	0.0		0.0	0.0	0.0	0.0
GENE233X	PSPTO_3337	PSPTO_3337           | 234        | 3674/5575/8150/               |          | hypothetical protein	1.000000	0.0	0.0	0.0	0.0	0.0	0.0	-1.1974802	-1.1325034		0.0	0.0	0.0	0.0
GENE238X	PSPTO_3364	PSPTO_3364           | 34         | 4451/6097/                    | aceA     | isocitrate lyase	1.000000	0.0	0.0	0.0	0.0	0.0	0.0	-0.7013581	-0.7123021		0.0	0.0	0.0	0.0
GENE27X	PSPTO_0426	PSPTO_0426           | 34         |                               |          | peptidase, M16 family	1.000000	0.0	0.0	1.0670061	0.859924	0.0	0.0	0.0	0.0		0.0	0.0	0.0	0.0
GENE63X	PSPTO_0834	PSPTO_0834           | 234        |                               |          | alcohol dehydrogenase, zinc-containing	1.000000	0.0	0.0	-1.0932074	-0.8580112	0.0	0.0	0.0	0.0		0.0	0.0	10.0	0.0
GENE65X	PSPTO_0836	PSPTO_0836           | 34         |                               |          | hypothetical protein	1.000000	0.0	0.0	-1.7830984	-1.5052281	0.0	0.0	0.0	0.0		0.0	0.0	10.0	0.0
GENE66X	PSPTO_0837	PSPTO_0837           | 34         | 3674/5575/8150/               |          | hypothetical protein	1.000000	0.0	0.0	-1.2322729	-1.0667935	0.0	0.0	0.0	0.0		0.0	0.0	10.0	0.0
GENE64X	PSPTO_0835	PSPTO_0835           | 234        |                               |          | ribD C-terminal domain protein	1.000000	0.0	0.0	-0.8370713	-0.8275435	0.0	0.0	0.0	0.0		0.0	0.0	10.0	0.0
GENE67X	PSPTO_0838	PSPTO_0838           | 234        |                               |          | major facilitator family transporter	1.000000	0.0	0.0	-1.2490849	-1.2973065	0.0	0.0	0.0	0.0		0.0	0.0	10.0	0.0
GENE384X	3679906-3680084	3679906-3680084      | 34         |                               |          | intergenic region 3679906-3680084	1.000000	0.0	0.0	2.7252975	1.6521049	0.0	0.0	0.0	0.0		0.0	0.0	0.0	0.0
GENE74X	PSPTO_0874	PSPTO_0874           | 1234       |                               |          | nikkomycin biosynthesis domain protein	1.000000	0.0	0.0	-1.0059617	-1.2709331	0.0	0.0	0.0	0.0		0.0	0.0	0.0	0.0
GENE270X	PSPTO_4145	PSPTO_4145           | 1234       |                               | capB     | cold shock protein CapB	1.000000	0.0	0.0	0.4615454	0.863006	0.0	0.0	0.0	0.0		0.0	0.0	0.0	0.0
GENE91X	PSPTO_1164	PSPTO_1164           | 34         |                               |          | ompA family protein	1.000000	0.0	0.0	-0.5933236	0.0	0.0	0.0	0.0	0.0		0.0	0.0	0.0	0.0
GENE269X	PSPTO_4136	PSPTO_4136           | 34         |                               |          | amino acid ABC transporter, periplasmic amino acid-binding protein	1.000000	0.0	0.0	0.8332186	0.0	0.0	0.0	0.0	0.0		0.0	0.0	0.0	0.0
GENE255X	PSPTO_3700	PSPTO_3700           | 234        |                               |          | oxidoreductase, aldo keto reductase family	1.000000	0.0	0.0	-0.8038806	0.0	0.0	0.0	0.0	0.0		0.0	0.0	0.0	0.0
GENE351X	PSPTO_5310	PSPTO_5310           | 34         | 4356/6542/                    |          | glutamine synthetase	1.000000	0.0	0.0	0.3602312	0.0	0.0	0.0	0.0	0.0		0.0	0.0	0.0	0.0
GENE289X	PSPTO_4366	PSPTO_4366           | 1234       | 3674/8150/                    |          | iron-regulated protein A, putative	1.000000	0.0	0.0	5.6377242	2.2418911	0.0	0.0	2.8906637	0.0		10.0	0.0	0.0	0.0
GENE206X	PSPTO_2691	PSPTO_2691           | 34         |                               |          | membrane protein, TerC family	1.000000	0.0	0.0	-0.9709117	-1.7699089	0.0	-0.9936598	0.0	0.0		0.0	0.0	0.0	0.0
GENE290X	PSPTO_4367	PSPTO_4367           | 1234       | 3674/8150/                    |          | lipoprotein, putative	1.000000	0.0	0.0	2.994826	2.2354584	0.0	3.1189294	0.0	0.0		10.0	0.0	0.0	0.0
GENE291X	PSPTO_4368	PSPTO_4368           | 1234       | 3674/8150/                    |          | lipoprotein, putative	1.000000	0.0	0.0	2.57355	0.985238	0.0	2.6079728	0.0	-1.588312		10.0	0.0	0.0	0.0
GENE21X	PSPTO_0309	PSPTO_0309           | 34         | 8272/15419/                   | cysT     | sulfate ABC transporter, permease protein CysT	1.000000	0.0	0.0	0.0	1.2623372	0.0	0.0	0.0	0.0		0.0	0.0	0.0	0.0
GENE85X	PSPTO_0959	PSPTO_0959           | 34         | 4347/6096/                    | pgi      | glucose-6-phosphate isomerase	1.000000	0.0	0.0	0.0	-0.354038	0.0	0.0	0.0	0.0		0.0	0.0	0.0	0.0
GENE57X	PSPTO_0703	PSPTO_0703           | 234        |                               |          | glutathione S-transferase family protein	1.000000	0.0	0.0	0.0	-0.6510788	0.0	0.0	0.0	0.0		0.0	0.0	0.0	0.0
GENE73X	PSPTO_0873	PSPTO_0873           | 34         | 15067/                        |          | amidinotransferase family protein	1.000000	0.0	0.0	0.0	-0.685354	0.0	0.0	0.0	0.0		0.0	0.0	0.0	0.0
GENE55X	PSPTO_0677	PSPTO_0677           | 34         |                               |          | lipopolysaccharide biosynthesis protein, putative	1.000000	0.0	0.0	0.0	0.6929601	0.0	0.0	0.0	0.0		0.0	0.0	0.0	0.0
GENE368X	PSPTO_5522	PSPTO_5522           | 34         | 3674/5575/8150/               |          | hypothetical protein	1.000000	0.0	0.0	0.0	-0.5019339	0.0	0.0	0.0	0.0		0.0	0.0	0.0	0.0
GENE158X	PSPTO_1855	PSPTO_1855           | 34         |                               |          | TonB-dependent receptor, putative	1.000000	0.0	0.0	0.0	-2.3535028	0.0	0.0	0.0	0.0		0.0	0.0	0.0	0.0
GENE367X	PSPTO_5517	PSPTO_5517           | 234        | 3674/5575/8150/               |          | hypothetical protein	1.000000	0.0	0.0	0.0	-0.7593827	0.0	0.0	0.0	0.0		0.0	0.0	0.0	0.0
GENE154X	PSPTO_1749	PSPTO_1749           | 34         | 4127/15949/                   | cmk      | cytidylate kinase	1.000000	0.0	0.0	0.0	0.5692577	0.0	0.0	0.0	0.0		0.0	0.0	0.0	0.0
GENE193X	PSPTO_2381	PSPTO_2381           | 34         | 3735/6412/15934/              | rplT     | 50S ribosomal protein L20	1.000000	0.0	0.0	0.0	0.3514487	0.0	0.0	0.0	0.0		0.0	0.0	0.0	10.0
GENE333X	PSPTO_4721	PSPTO_4721           | 234        |                               | shcV     | type III chaperone ShcV	1.000000	0.0	0.0	0.0	-0.5309162	0.0	0.0	0.0	0.0		0.0	0.0	10.0	0.0
GENE342X	PSPTO_4955	PSPTO_4955           | 34         | 4609/8654/                    | psd      | phosphatidylserine decarboxylase	1.000000	0.0	0.0	0.0	-0.6377284	0.0	0.0	0.0	0.0		0.0	0.0	0.0	10.0
GENE237X	PSPTO_3355	PSPTO_3355           | 34         |                               |          | cold shock domain family protein	1.000000	0.0	0.0	0.0	-1.1226999	0.0	0.0	0.0	0.0		0.0	0.0	0.0	0.0
GENE32X	PSPTO_0545	PSPTO_0545           | 34         | 3674/8150/                    |          | SpoVR like family protein	1.000000	0.0	0.0	0.0	-1.9660444	0.0	0.0	0.0	0.0		0.0	0.0	0.0	0.0
GENE70X	PSPTO_5621	PSPTO_5621           | 234        |                               |          | PSPTO_5621	1.000000	0.0	0.0	0.0	-1.5013802	0.0	0.0	0.0	0.0		0.0	0.0	0.0	0.0
GENE52X	PSPTO_0649	PSPTO_0649           | 34         | 3735/9283/42254/              | rpsK     | 30S ribosomal protein S11	1.000000	0.0	0.0	0.0	0.208953	0.0	0.0	0.0	0.0		0.0	0.0	0.0	10.0
GENE319X	PSPTO_4610	PSPTO_4610           | 34         | 3674/5575/8150/               |          | hypothetical protein	1.000000	0.0	0.0	0.0	1.5505564	0.0	0.0	0.0	0.0		0.0	0.0	0.0	0.0
GENE13X	PSPTO_0206	PSPTO_0206           | 34         | 3674/5575/8150/               |          | hypothetical protein	1.000000	0.0	0.0	0.0	-0.6988574	0.0	0.0	0.0	0.0		0.0	0.0	0.0	0.0
GENE33X	PSPTO_0546	PSPTO_0546           | 34         | 3674/5575/8150/               |          | hypothetical protein	1.000000	0.0	0.0	0.0	-1.1560645	0.0	0.0	0.0	0.0		0.0	0.0	0.0	0.0
GENE376X	PSPTO_A0008	PSPTO_A0008          | 234        |                               |          | partion protein, ParB family	1.000000	0.0	0.0	0.0	-0.6606652	0.0	0.0	0.0	0.0		0.0	0.0	0.0	0.0
GENE140X	PSPTO_1429	PSPTO_1429           | 34         | 3674/5575/8150/               |          | hypothetical protein	1.000000	0.0	0.0	0.0	0.6044363	0.0	0.0	0.0	0.0		0.0	0.0	0.0	0.0
GENE144X	PSPTO_1543	PSPTO_1543           | 234        |                               |          | outer membrane protein OmpH, putative	1.000000	0.0	0.0	0.0	0.4075718	0.0	0.0	0.0	0.0		0.0	0.0	0.0	0.0
GENE219X	PSPTO_3039	PSPTO_3039           | 234        |                               |          | alcohol dehydrogenase, zinc-containing	1.000000	0.0	0.0	0.0	-0.5370481	0.0	0.0	0.0	0.0		0.0	0.0	0.0	0.0
GENE327X	PSPTO_4690	PSPTO_4690           | 34         |                               | cfa9     | CFA synthetase, thioesterase component	1.000000	0.0	0.0	0.0	-0.3298382	0.0	0.0	0.0	0.0		0.0	0.0	0.0	0.0
GENE1X	PSPTO_0022	PSPTO_0022           | 234        | 3677/8150/                    |          | D0.0-binding protein	1.000000	0.0	0.0	0.0	-0.9352577	0.0	0.0	0.0	0.0		0.0	0.0	0.0	0.0
GENE31X	PSPTO_0539	PSPTO_0539           | 34         | 3735/6412/15935/              | rpsU     | 30S ribosomal protein S21	1.000000	0.0	0.0	0.0	0.3819594	0.0	0.0	0.0	0.0		0.0	0.0	0.0	0.0
GENE46X	PSPTO_0628	PSPTO_0628           | 34         | 9282/42254/                   | rplW     | 50S ribosomal protein L23	1.000000	0.0	0.0	0.0	0.1819499	0.0	0.0	0.0	0.0		0.0	10.0	0.0	10.0
GENE47X	PSPTO_0637	PSPTO_0637           | 1234       | 3735/6412/15934/              | rplX     | 50S ribosomal protein L24	1.000000	0.0	0.0	0.0	0.1688892	0.0	0.0	0.0	0.0		0.0	0.0	0.0	10.0
GENE48X	PSPTO_0638	PSPTO_0638           | 1234       | 3735/9282/42254/              | rplE     | 50S ribosomal protein L5	1.000000	0.0	0.0	0.0	0.1649339	0.0	0.0	0.0	0.0		0.0	0.0	0.0	10.0
GENE41X	PSPTO_0594	PSPTO_0594           | 34         | 162/4425/                     | trpC     | indole-3-glycerol-phosphate synthase	1.000000	0.0	0.0	0.0	-0.4121148	0.0	0.0	0.0	0.0		0.0	0.0	0.0	0.0
GENE44X	PSPTO_0615	PSPTO_0615           | 234        | 3735/6412/9282/               | rplK     | 50S ribosomal protein L11	1.000000	0.0	0.0	0.0	0.2556747	0.0	0.0	0.0	0.0		0.0	0.0	0.0	10.0
GENE192X	PSPTO_2380	PSPTO_2380           | 34         | 3735/6412/15934/              | rpmI     | 50S ribosomal protein L35	1.000000	0.0	0.0	0.0	0.242557	0.0	0.0	0.0	0.0		0.0	0.0	0.0	10.0
GENE81X	PSPTO_0940	PSPTO_0940           | 34         | 3674/46690/                   | terZ     | tellurium resistance protein TerZ	1.000000	0.0	0.0	0.0	-0.406008	0.0	0.0	0.0	0.0		0.0	0.0	0.0	0.0
GENE98X	PSPTO_1296	PSPTO_1296           | 34         |                               | oprB     | porin B	1.000000	0.0	0.0	0.0	-0.5656987	0.0	0.0	0.0	0.0		0.0	0.0	0.0	0.0
GENE36X	PSPTO_0552	PSPTO_0552           | 234        | 3824/8615/                    | pdxA     | 4-hydroxythreonine-4-phosphate dehydrogenase	1.000000	0.0	0.0	0.0	0.654005	0.0	0.0	0.0	0.0		0.0	0.0	0.0	10.0
GENE58X	PSPTO_0727	PSPTO_0727           | 34         | 8851/                         | eutB     | ethanolamine ammonia-lyase, heavy subunit	1.000000	0.0	0.0	0.0	-0.5981455	0.0	0.0	0.0	0.0		0.0	0.0	0.0	0.0
GENE213X	PSPTO_2806	PSPTO_2806           | 34         | 16789/46271/                  |          | dienelactone hydrolase family protein	1.000000	0.0	0.0	0.0	-0.7770166	0.0	0.0	0.0	0.0		0.0	0.0	0.0	0.0
GENE265X	PSPTO_3987	PSPTO_3987           | 34         |                               | oprD     | porin D	1.000000	0.0	0.0	0.0	-0.5618968	0.0	0.0	0.0	0.0		0.0	0.0	0.0	0.0
GENE214X	PSPTO_2844	PSPTO_2844           | 34         | 3674/5575/8150/               |          | hypothetical protein	1.000000	0.0	0.0	0.0	-2.7549376	0.0	0.0	0.0	0.0		0.0	0.0	0.0	0.0
GENE217X	PSPTO_2853	PSPTO_2853           | 1234       |                               |          | TonB-dependent receptor, putative	1.000000	0.0	0.0	0.0	-3.5292495	0.0	0.0	0.0	0.0		0.0	0.0	0.0	0.0
GENE304X	PSPTO_4499	PSPTO_4499           | 34         | 3674/5575/8150/               |          | hypothetical protein	1.000000	0.0	0.0	0.0	0.3371682	0.0	0.0	0.0	0.0		0.0	0.0	0.0	10.0
GENE362X	PSPTO_5407	PSPTO_5407           | 34         |                               |          | oxidoreductase, molybdopterin-binding	1.000000	0.0	0.0	0.0	-1.4249697	0.0	0.0	0.0	0.0		0.0	0.0	0.0	0.0
GENE373X	PSPTO_B0025	PSPTO_B0025          | 34         | 3674/5575/8150/               |          | hypothetical protein	1.000000	0.0	0.0	0.0	-0.6484736	0.0	0.0	0.0	0.0		0.0	0.0	0.0	0.0
GENE215X	PSPTO_2845	PSPTO_2845           | 34         | 3674/5575/8150/               |          | hypothetical protein	1.000000	0.0	0.0	0.0	-1.8745693	0.0	0.0	0.0	0.0		0.0	0.0	0.0	0.0
GENE45X	PSPTO_0621	PSPTO_0621           | 234        | 3735/6412/15935/              | rpsL     | 30S ribosomal protein S12	1.000000	0.0	0.0	0.0	0.2456952	0.0	0.0	0.0	0.0		0.0	0.0	0.0	10.0
GENE377X	PSPTO_A0009	PSPTO_A0009          | 34         |                               |          | ATPase, ParA family	1.000000	0.0	0.0	0.0	-0.6314419	0.0	0.0	0.0	0.0		0.0	0.0	0.0	0.0
GENE263X	PSPTO_3972	PSPTO_3972           | 34         | 5215/6810/                    | tolB     | translocation protein TolB precursor	1.000000	0.0	0.0	0.0	0.266933	0.0	0.0	0.0	0.0		0.0	0.0	0.0	0.0
GENE264X	PSPTO_3973	PSPTO_3973           | 34         |                               | tolA     | tolA protein	1.000000	0.0	0.0	0.0	0.8334442	0.0	0.0	0.0	0.0		0.0	0.0	0.0	0.0
GENE339X	PSPTO_4807	PSPTO_4807           | 34         |                               |          | metal ion transporter, putative	1.000000	0.0	0.0	0.0	0.4328318	0.0	0.0	0.0	0.0		0.0	0.0	0.0	0.0
GENE145X	PSPTO_1544	PSPTO_1544           | 34         |                               | lpxD     | UDP-3-O-[3-hydroxymyristoyl] glucosamine N-acyltransferase	1.000000	0.0	0.0	0.0	0.6113917	0.0	0.0	0.0	0.0		0.0	0.0	0.0	0.0
GENE162X	PSPTO_2099	PSPTO_2099           | 234        |                               |          | helicase SNF2 family domain protein	1.000000	0.0	0.0	0.0	0.6865337	0.0	0.0	0.0	0.0		0.0	0.0	0.0	0.0
GENE234X	PSPTO_3349	PSPTO_3349           | 34         | 910/                          | ftsK     | cell division protein FtsK	1.000000	0.0	0.0	0.0	0.5159807	0.0	0.0	0.0	0.0		0.0	0.0	0.0	0.0
GENE49X	PSPTO_0642	PSPTO_0642           | 34         | 3735/9282/42254/              | rplR     | 50S ribosomal protein L18	1.000000	0.0	0.0	0.0	0.174371	0.0	0.0	0.0	0.0		0.0	0.0	0.0	10.0
GENE369X	PSPTO_5614	PSPTO_5614           | 234        | 4526/6396/                    | rnpA     | ribonuclease P	1.000000	0.0	0.0	0.0	0.5010452	0.0	0.0	0.0	0.0		0.0	0.0	0.0	10.0
GENE375X	PSPTO_B0027	PSPTO_B0027          | 34         | 3674/5575/8150/               |          | hypothetical protein	1.000000	0.0	0.0	0.0	-0.6899704	0.0	0.0	0.0	0.0		0.0	0.0	0.0	0.0
GENE385X	6038188-6038782	6038188-6038782      | 34         |                               |          | intergenic region 6038188-6038782	1.000000	0.0	0.0	0.0	0.6604825	0.0	0.0	0.0	0.0		0.0	0.0	0.0	0.0
GENE226X	PSPTO_3269	PSPTO_3269           | 34         |                               | pstS     | phosphate ABC transporter, periplasmic phosphate-binding protein	1.000000	0.0	0.0	0.0	-1.1401445	0.0	0.0	0.0	0.0		10.0	0.0	0.0	0.0
GENE115X	PSPTO_1382	PSPTO_1382           | 1234       |                               | hrpZ1    | type III helper protein HrpZ1	1.000000	0.0	0.0	0.0	-0.5460626	0.0	0.0	0.0	0.0		0.0	0.0	10.0	0.0
GENE341X	PSPTO_4943	PSPTO_4943           | 34         | 4811/6400/                    | miaA     | tR0.0 delta(2)-isopentenylpyrophosphate transferase	1.000000	0.0	0.0	0.0	0.7293258	0.0	0.0	0.0	0.0		0.0	0.0	0.0	0.0
GENE274X	PSPTO_4173	PSPTO_4173           | 34         |                               |          | amino acid ABC transporter, permease protein	1.000000	0.0	0.0	0.0	-0.4563832	0.0	0.0	0.0	0.0		0.0	0.0	0.0	0.0
GENE300X	PSPTO_4456	PSPTO_4456           | 234        | 3674/5575/8150/               |          | hypothetical protein	1.000000	0.0	0.0	0.0	0.8525176	0.0	0.0	0.0	0.0		0.0	0.0	0.0	0.0
GENE14X	PSPTO_0211	PSPTO_0211           | 1234       |                               | iucD     | L-lysine 6-monooxygenase	1.000000	0.0	0.0	0.0	0.9724669	0.0	0.0	0.0	0.0		0.0	0.0	0.0	0.0
GENE205X	PSPTO_2680	PSPTO_2680           | 34         | 9013/9450/                    | gabD-3   | succinate-semialdehyde dehydrogenase	1.000000	0.0	0.0	0.0	-0.93577	0.0	0.0	0.0	0.0		0.0	0.0	0.0	0.0
GENE326X	PSPTO_4687	PSPTO_4687           | 234        |                               | cfa7     | coronafacic acid polyketide synthetase II	1.000000	0.0	0.0	0.0	-0.4110683	0.0	0.0	0.0	0.0		0.0	0.0	0.0	0.0
GENE207X	PSPTO_2702	PSPTO_2702           | 34         | 4856/5997/                    | xylB     | xylulokinase	1.000000	0.0	0.0	0.0	-0.4459315	0.0	0.0	0.0	0.0		0.0	0.0	0.0	0.0
GENE151X	PSPTO_1708	PSPTO_1708           | 34         | 8817/9236/                    | cobO     | cob(I)yrinic acid a,c-diamide adenosyltransferase	1.000000	0.0	0.0	0.0	-3.2178107	0.0	0.0	0.0	0.0		0.0	0.0	0.0	0.0
GENE306X	PSPTO_4507	PSPTO_4507           | 234        | 5524/6281/6310/               | recN     | D0.0 repair protein RecN	1.000000	0.0	0.0	0.0	-0.8977079	0.0	0.0	0.0	0.0		0.0	0.0	0.0	0.0
GENE203X	PSPTO_2638	PSPTO_2638           | 34         |                               | abP      | L-arabinose ABC transporter, periplasmic L-arabinose-binding protein	1.000000	0.0	0.0	0.0	-1.3335733	0.0	0.0	0.0	0.0		0.0	0.0	0.0	0.0
GENE182X	PSPTO_2208	PSPTO_2208           | 34         |                               | htpG     | heat shock protein 90	1.000000	0.0	0.0	0.0	-0.1541217	0.0	0.0	0.0	0.0		0.0	0.0	0.0	0.0
GENE280X	PSPTO_4285	PSPTO_4285           | 234        | 4025/6113/                    | adhB     | alcohol dehydrogenase II	1.000000	0.0	0.0	0.0	-2.3611958	0.0	0.0	0.0	0.0		0.0	0.0	0.0	0.0
GENE137X	PSPTO_5622	PSPTO_5622           | 234        |                               |          | PSPTO_5622	1.000000	0.0	0.0	0.0	-0.4738898	0.0	0.0	0.0	0.0		0.0	0.0	10.0	0.0
GENE374X	PSPTO_B0026	PSPTO_B0026          | 1234       | 3674/5575/8150/               |          | hypothetical protein	1.000000	0.0	0.0	0.0	-0.7773446	0.0	0.0	0.0	0.0		0.0	0.0	0.0	0.0
GENE324X	PSPTO_4685	PSPTO_4685           | 34         |                               | cfa5     | coronafacic acid synthetase, ligase component	1.000000	0.0	0.0	0.0	-0.2573027	0.0	0.0	0.0	0.0		0.0	0.0	0.0	0.0
GENE286X	PSPTO_4339	PSPTO_4339           | 34         | 4333/6099/                    |          | fumarate hydratase, class I, putative	1.000000	0.0	0.0	0.0	-0.8939492	0.0	0.0	0.0	0.0		0.0	0.0	0.0	0.0
GENE157X	PSPTO_1817	PSPTO_1817           | 1234       |                               |          | aromatic amino acid permease	1.000000	0.0	0.0	0.0	-0.8823543	0.0	0.0	0.0	0.0		0.0	0.0	0.0	10.0
GENE321X	PSPTO_4646	PSPTO_4646           | 34         | 3674/5575/8150/               |          | hypothetical protein	1.000000	0.0	0.0	0.0	-1.7404549	0.0	0.0	0.0	0.0		0.0	0.0	0.0	0.0
GENE325X	PSPTO_4686	PSPTO_4686           | 234        |                               | cfa6     | coronafacic acid polyketide synthase I	1.000000	0.0	0.0	0.0	-0.3287623	0.0	0.0	0.0	0.0		0.0	0.0	0.0	0.0
GENE287X	PSPTO_4358	PSPTO_4358           | 234        | 8152/16491/                   |          | oxidoreductase, FAD FMN-binding	1.000000	0.0	0.0	0.0	-0.4962013	0.0	0.0	0.0	0.0		0.0	0.0	0.0	0.0
GENE141X	PSPTO_1456	PSPTO_1456           | 1234       | 10042/16491/                  | cumA     | multicopper oxidase	1.000000	0.0	0.0	0.0	0.4885487	0.0	0.0	0.0	0.0		0.0	0.0	0.0	0.0
GENE50X	PSPTO_0647	PSPTO_0647           | 1234       |                               | rpmJ     | 50S ribosomal protein L36	1.000000	0.0	0.0	0.0	0.2158567	0.0	0.0	0.0	0.0		0.0	0.0	0.0	10.0
GENE378X	PSPTO_A0011	PSPTO_A0011          | 34         |                               |          | resolvase, putative	1.000000	0.0	0.0	0.0	-1.1831205	0.0	0.0	0.0	0.0		0.0	0.0	0.0	0.0
GENE276X	PSPTO_4224	PSPTO_4224           | 34         |                               | rpoE     | R0.0 polymerase sigma-70 factor	1.000000	0.0	0.0	0.0	0.5829675	0.0	0.0	0.0	0.0		0.0	0.0	0.0	0.0
GENE96X	PSPTO_1289	PSPTO_1289           | 234        | 4340/5975/                    | glk      | glucokinase	1.000000	0.0	0.0	0.0	-1.020779	0.0	0.0	0.0	0.0		0.0	0.0	0.0	0.0
GENE92X	PSPTO_1213	PSPTO_1213           | 234        | 3700/6355/                    |          | transcriptional regulator, AraC family	1.000000	0.0	0.0	0.0	-0.6150156	0.0	0.0	0.0	0.0		0.0	0.0	0.0	0.0
GENE364X	PSPTO_5466	PSPTO_5466           | 34         | 3674/5575/8150/               |          | hypothetical protein	1.000000	0.0	0.0	0.0	-0.73141	0.0	0.0	0.0	0.0		0.0	0.0	0.0	0.0
GENE340X	PSPTO_4933	PSPTO_4933           | 234        | 3735/6412/15935/              | rpsF     | 30S ribosomal protein S6	1.000000	0.0	0.0	0.0	0.2722594	0.0	0.0	0.0	0.0		0.0	0.0	0.0	10.0
GENE348X	PSPTO_5154	PSPTO_5154           | 34         | 105/4636/                     | hisE     | phosphoribosyl-ATP pyrophosphatase	1.000000	0.0	0.0	0.0	0.3378382	0.0	0.0	0.0	0.0		0.0	0.0	0.0	0.0
GENE155X	PSPTO_1778	PSPTO_1778           | 34         |                               | htpX     | heat shock protein HtpX	1.000000	0.0	0.0	0.0	-1.1006711	0.0	0.0	0.0	0.0		0.0	0.0	0.0	0.0
GENE273X	PSPTO_4168	PSPTO_4168           | 1234       | 4370/6071/                    | glpK     | glycerol kinase	1.000000	0.0	0.0	0.0	-0.716317	0.0	0.0	0.0	0.0		0.0	0.0	0.0	0.0
GENE275X	PSPTO_4174	PSPTO_4174           | 234        | 6865/15424/                   |          | amino acid ABC transporter, ATP-binding protein	1.000000	0.0	0.0	0.0	-0.4514125	0.0	0.0	0.0	0.0		0.0	0.0	0.0	0.0
GENE187X	PSPTO_2298	PSPTO_2298           | 234        |                               |          | R0.0 polymerase sigma-70 factor	1.000000	0.0	0.0	0.0	0.4531196	0.0	0.0	0.0	0.0		0.0	0.0	0.0	0.0
GENE328X	PSPTO_4691	PSPTO_4691           | 1234       |                               | hopAD1   | type III effector HopAD1	1.000000	0.0	0.0	0.0	-2.2856498	0.0	0.0	0.0	0.0		0.0	0.0	10.0	0.0
GENE56X	PSPTO_0679	PSPTO_0679           | 234        |                               |          | outer membrane protein OmpW	1.000000	0.0	0.0	0.0	-2.3020153	0.0	0.0	0.0	0.0		0.0	0.0	0.0	0.0
GENE266X	PSPTO_4033	PSPTO_4033           | 34         | 6310/8094/9432/               | recA     | recombinase A	1.000000	0.0	0.0	0.0	-0.5971943	0.0	0.0	0.0	0.0		0.0	0.0	0.0	0.0
GENE332X	PSPTO_4720	PSPTO_4720           | 234        |                               | hopV1    | type III effector HopV1	1.000000	0.0	0.0	0.0	-0.5077639	0.0	0.0	0.0	0.0		0.0	0.0	10.0	0.0
GENE260X	PSPTO_3893	PSPTO_3893           | 34         | 4462/                         |          | glyoxalase, putative	1.000000	0.0	0.0	0.0	-0.3774003	0.0	0.0	0.0	0.0		0.0	0.0	0.0	0.0
