# Supplementary material for: Global transcriptional responses of Pseudomonas syringae DC3000 to changes in iron bioavailability in vitro
Source: BMC Microbiol. 2008 Dec 2;8:209. doi: 10.1186/1471-2180-8-209 (PMC2613906; doi:10.1186/1471-2180-8-209)
Supplement: Additional file 5 — p-0.01_average_absolute_uncentered_clustering.gtr. This GTR file can be used also with the accompanying CDT file to display the gene clustering of differentially regulated genes (without considering the direction of change) at GCRMA/FDR p = 0.01 using Java TreeView or similar viewer. [file 1471-2180-8-209-S5.gtr]

NODE1X	GENE28X	GENE25X	1.0
NODE2X	GENE31X	GENE1X	1.0
NODE3X	GENE33X	GENE13X	1.0
NODE4X	GENE44X	GENE41X	1.0
NODE5X	GENE46X	NODE2X	1.0
NODE6X	GENE48X	GENE47X	1.0
NODE7X	GENE58X	GENE36X	1.0
NODE8X	GENE62X	GENE43X	1.0
NODE9X	GENE378X	GENE50X	1.0
NODE10X	GENE377X	GENE45X	1.0
NODE11X	GENE376X	NODE3X	1.0
NODE12X	GENE375X	GENE385X	1.0
NODE13X	GENE70X	GENE32X	1.0
NODE14X	GENE73X	GENE57X	1.0
NODE15X	GENE85X	GENE21X	1.0
NODE16X	GENE371X	GENE15X	1.0
NODE17X	GENE98X	GENE81X	1.0
NODE18X	GENE369X	NODE12X	1.0
NODE19X	GENE368X	GENE55X	1.0
NODE20X	GENE137X	GENE374X	1.0
NODE21X	GENE139X	GENE42X	1.0
NODE22X	GENE143X	GENE372X	1.0
NODE23X	GENE364X	GENE92X	1.0
NODE24X	GENE144X	GENE140X	1.0
NODE25X	GENE362X	GENE373X	1.0
NODE26X	GENE148X	GENE86X	1.0
NODE27X	GENE158X	GENE367X	1.0
NODE28X	GENE159X	NODE1X	1.0
NODE29X	GENE162X	GENE145X	1.0
NODE30X	GENE169X	GENE12X	1.0
NODE31X	GENE177X	GENE170X	1.0
NODE32X	GENE181X	GENE179X	1.0
NODE33X	GENE354X	GENE365X	1.0
NODE34X	GENE353X	GENE103X	1.0
NODE35X	GENE183X	GENE156X	1.0
NODE36X	GENE192X	NODE4X	1.0
NODE37X	GENE193X	GENE154X	1.0
NODE38X	GENE197X	GENE171X	1.0
NODE39X	GENE198X	NODE8X	1.0
NODE40X	GENE201X	GENE166X	1.0
NODE41X	GENE202X	GENE363X	1.0
NODE42X	GENE345X	GENE88X	1.0
NODE43X	GENE205X	GENE14X	1.0
NODE44X	GENE213X	NODE7X	1.0
NODE45X	GENE217X	GENE214X	1.0
NODE46X	GENE341X	GENE115X	1.0
NODE47X	GENE218X	GENE172X	1.0
NODE48X	GENE234X	NODE29X	1.0
NODE49X	GENE235X	GENE344X	1.0
NODE50X	GENE239X	GENE224X	1.0
NODE51X	GENE336X	GENE80X	1.0
NODE52X	GENE244X	GENE167X	1.0
NODE53X	GENE257X	NODE26X	1.0
NODE54X	GENE333X	GENE342X	1.0
NODE55X	GENE263X	NODE10X	1.0
NODE56X	GENE264X	NODE55X	1.0
NODE57X	GENE265X	NODE44X	1.0
NODE58X	GENE268X	GENE366X	1.0
NODE59X	GENE274X	NODE46X	1.0
NODE60X	GENE327X	GENE219X	1.0
NODE61X	GENE326X	NODE43X	1.0
NODE62X	GENE276X	NODE9X	1.0
NODE63X	GENE324X	NODE20X	1.0
NODE64X	GENE323X	GENE173X	1.0
NODE65X	GENE280X	GENE182X	1.0
NODE66X	GENE321X	GENE157X	1.0
NODE67X	GENE286X	NODE63X	1.0
NODE68X	GENE298X	GENE185X	1.0
NODE69X	GENE299X	GENE295X	1.0
NODE70X	GENE300X	NODE59X	1.0
NODE71X	GENE305X	GENE9X	1.0
NODE72X	GENE306X	GENE151X	1.0
NODE73X	GENE314X	NODE58X	1.0
NODE74X	NODE6X	NODE5X	1.0
NODE75X	NODE24X	NODE11X	1.0
NODE76X	GENE311X	NODE39X	1.0
NODE77X	GENE308X	NODE73X	1.0
NODE78X	GENE52X	NODE13X	1.0
NODE79X	NODE14X	NODE19X	1.0
NODE80X	NODE41X	NODE22X	1.0
NODE81X	NODE40X	NODE21X	1.0
NODE82X	NODE47X	NODE53X	1.0
NODE83X	GENE304X	NODE25X	1.0
NODE84X	NODE32X	NODE30X	1.0
NODE85X	GENE186X	NODE52X	1.0
NODE86X	GENE188X	NODE34X	1.0
NODE87X	GENE195X	NODE31X	1.0
NODE88X	NODE49X	GENE301X	1.0
NODE89X	GENE207X	NODE72X	1.0
NODE90X	NODE45X	NODE57X	1.0
NODE91X	GENE215X	NODE56X	1.0
NODE92X	GENE340X	NODE23X	1.0
NODE93X	NODE60X	NODE75X	1.0
NODE94X	GENE226X	NODE70X	1.0
NODE95X	GENE325X	NODE66X	1.0
NODE96X	GENE282X	NODE16X	1.0
NODE97X	GENE339X	NODE91X	1.0
NODE98X	NODE76X	NODE84X	1.0
NODE99X	NODE65X	NODE67X	1.0
NODE100X	NODE36X	NODE74X	1.0
NODE101X	GENE319X	NODE78X	1.0
NODE102X	GENE49X	NODE18X	1.0
NODE103X	NODE83X	NODE90X	1.0
NODE104X	GENE141X	NODE62X	1.0
NODE105X	NODE89X	NODE61X	1.0
NODE106X	GENE287X	NODE95X	1.0
NODE107X	GENE293X	NODE28X	1.0
NODE108X	GENE231X	NODE86X	1.0
NODE109X	NODE82X	NODE80X	1.0
NODE110X	NODE79X	NODE15X	1.0
NODE111X	NODE27X	NODE110X	1.0
NODE112X	NODE77X	NODE51X	1.0
NODE113X	NODE48X	NODE102X	1.0
NODE114X	GENE178X	NODE81X	1.0
NODE115X	NODE68X	NODE38X	1.0
NODE116X	NODE54X	NODE37X	1.0
NODE117X	NODE69X	NODE42X	1.0
NODE118X	NODE50X	NODE33X	1.0
NODE119X	NODE109X	NODE98X	1.0
NODE120X	NODE97X	NODE103X	1.0
NODE121X	NODE17X	NODE100X	1.0
NODE122X	NODE94X	NODE113X	1.0
NODE123X	NODE96X	NODE71X	1.0
NODE124X	GENE203X	NODE99X	1.0
NODE125X	NODE108X	NODE123X	1.0
NODE126X	NODE118X	NODE119X	1.0
NODE127X	NODE112X	NODE107X	1.0
NODE128X	NODE101X	NODE93X	1.0
NODE129X	NODE120X	NODE122X	1.0
NODE130X	NODE87X	NODE114X	1.0
NODE131X	NODE129X	NODE121X	1.0
NODE132X	NODE124X	NODE105X	1.0
NODE133X	NODE132X	NODE131X	1.0
NODE134X	NODE128X	NODE133X	1.0
NODE135X	NODE116X	NODE111X	1.0
NODE136X	GENE174X	NODE126X	1.0
NODE137X	GENE176X	NODE130X	1.0
NODE138X	NODE127X	NODE125X	1.0
NODE139X	NODE106X	NODE134X	1.0
NODE140X	GENE237X	NODE135X	1.0
NODE141X	NODE140X	NODE139X	1.0
NODE142X	NODE85X	NODE136X	1.0
NODE143X	GENE225X	NODE142X	1.0
NODE144X	NODE104X	NODE141X	1.0
NODE145X	NODE115X	NODE137X	1.0
NODE146X	GENE266X	GENE332X	1.0
NODE147X	GENE56X	NODE146X	1.0
NODE148X	NODE117X	GENE312X	1.0
NODE149X	GENE90X	GENE8X	1.0
NODE150X	GENE96X	NODE92X	1.0
NODE151X	GENE273X	GENE275X	1.0
NODE152X	GENE155X	NODE151X	1.0
NODE153X	NODE35X	NODE148X	1.0
NODE154X	NODE64X	NODE143X	1.0
NODE155X	GENE180X	GENE258X	1.0
NODE156X	GENE351X	GENE255X	1.0
NODE157X	GENE184X	NODE149X	1.0
NODE158X	GENE196X	GENE189X	1.0
NODE159X	GENE199X	NODE158X	1.0
NODE160X	GENE200X	NODE155X	1.0
NODE161X	GENE343X	NODE159X	1.0
NODE162X	GENE296X	NODE153X	1.0
NODE163X	GENE328X	GENE187X	1.0
NODE164X	GENE269X	GENE91X	1.0
NODE165X	NODE145X	NODE154X	1.0
NODE166X	NODE88X	NODE162X	1.0
NODE167X	NODE150X	NODE144X	1.0
NODE168X	GENE208X	NODE138X	1.0
NODE169X	GENE348X	NODE167X	1.0
NODE170X	NODE160X	NODE165X	1.0
NODE171X	NODE152X	NODE169X	1.0
NODE172X	NODE163X	NODE171X	1.0
NODE173X	NODE147X	NODE172X	1.0
NODE174X	NODE168X	NODE157X	1.0
NODE175X	NODE161X	NODE170X	1.0
NODE176X	GENE260X	NODE173X	1.0
NODE177X	GENE10X	NODE174X	1.0
NODE178X	NODE164X	NODE156X	1.0
NODE179X	GENE212X	NODE177X	1.0
NODE180X	GENE118X	GENE240X	0.999999999262
NODE181X	GENE347X	GENE229X	0.999999998614
NODE182X	GENE164X	GENE107X	0.999999996423
NODE183X	GENE355X	GENE210X	0.999999982688
NODE184X	GENE349X	GENE315X	0.999999971452
NODE185X	GENE246X	GENE245X	0.999999949375
NODE186X	GENE241X	GENE127X	0.999999933131
NODE187X	NODE182X	GENE285X	0.999999792874
NODE188X	GENE228X	GENE100X	0.999999725566
NODE189X	GENE59X	NODE185X	0.999999628892
NODE190X	GENE335X	NODE180X	0.999999208484
NODE191X	NODE181X	GENE34X	0.999998508428
NODE192X	GENE247X	GENE61X	0.999998486796
NODE193X	GENE121X	GENE113X	0.999998326042
NODE194X	GENE190X	GENE129X	0.99999829504
NODE195X	GENE248X	GENE18X	0.999998251363
NODE196X	GENE227X	GENE53X	0.99999798005
NODE197X	GENE163X	GENE283X	0.999997569368
NODE198X	GENE320X	GENE20X	0.999996496553
NODE199X	GENE322X	NODE190X	0.999996355733
NODE200X	GENE236X	GENE209X	0.999995891255
NODE201X	GENE72X	NODE187X	0.999995499834
NODE202X	NODE194X	GENE382X	0.999994437561
NODE203X	NODE184X	GENE111X	0.99999371864
NODE204X	GENE356X	GENE120X	0.999992933284
NODE205X	GENE146X	GENE261X	0.999990820934
NODE206X	GENE51X	GENE37X	0.999990387129
NODE207X	GENE117X	GENE116X	0.999990358832
NODE208X	NODE183X	NODE197X	0.999989893497
NODE209X	GENE82X	NODE191X	0.999989861764
NODE210X	GENE60X	NODE202X	0.999989201442
NODE211X	GENE317X	GENE262X	0.999986919649
NODE212X	GENE119X	GENE3X	0.999986170259
NODE213X	GENE16X	GENE11X	0.99998356169
NODE214X	GENE211X	GENE232X	0.999983033639
NODE215X	GENE97X	GENE216X	0.99998265742
NODE216X	GENE168X	GENE138X	0.99998173243
NODE217X	NODE186X	GENE40X	0.999978504425
NODE218X	GENE204X	GENE136X	0.999970109173
NODE219X	GENE313X	NODE205X	0.999967903966
NODE220X	GENE142X	GENE71X	0.999966567231
NODE221X	GENE165X	GENE105X	0.999965981121
NODE222X	NODE189X	NODE195X	0.999965853571
NODE223X	GENE101X	NODE209X	0.999959279043
NODE224X	NODE192X	GENE243X	0.999957396275
NODE225X	GENE242X	NODE210X	0.999956381738
NODE226X	GENE99X	NODE213X	0.999954562445
NODE227X	GENE112X	NODE212X	0.999954305348
NODE228X	NODE208X	NODE199X	0.99994995189
NODE229X	GENE89X	NODE206X	0.999945289901
NODE230X	GENE122X	GENE104X	0.999937521585
NODE231X	NODE216X	NODE204X	0.999933436369
NODE232X	GENE125X	GENE379X	0.999933231801
NODE233X	GENE6X	GENE5X	0.99992535953
NODE234X	GENE66X	GENE65X	0.999922191058
NODE235X	NODE196X	NODE222X	0.999920373922
NODE236X	GENE63X	GENE27X	0.999916412665
NODE237X	NODE193X	GENE288X	0.999913109804
NODE238X	NODE221X	NODE201X	0.999911732534
NODE239X	NODE188X	NODE223X	0.999904167335
NODE240X	GENE334X	NODE203X	0.999902615044
NODE241X	GENE230X	GENE253X	0.999898312191
NODE242X	GENE128X	GENE380X	0.999896420265
NODE243X	GENE338X	GENE294X	0.999874906375
NODE244X	GENE251X	GENE54X	0.999874844661
NODE245X	GENE337X	GENE350X	0.999871496158
NODE246X	GENE222X	NODE228X	0.999870366214
NODE247X	NODE224X	NODE198X	0.999869778478
NODE248X	GENE150X	GENE309X	0.999866354959
NODE249X	NODE217X	NODE227X	0.999847682649
NODE250X	NODE214X	GENE153X	0.999842892981
NODE251X	NODE231X	NODE211X	0.999832148728
NODE252X	NODE240X	NODE218X	0.999828790305
NODE253X	GENE249X	NODE200X	0.999822439109
NODE254X	GENE279X	GENE278X	0.999801712339
NODE255X	GENE191X	GENE23X	0.999799880681
NODE256X	NODE219X	NODE226X	0.999784267098
NODE257X	NODE207X	NODE225X	0.999761654249
NODE258X	GENE109X	GENE75X	0.999748933258
NODE259X	GENE67X	GENE64X	0.999694726309
NODE260X	GENE358X	GENE360X	0.999613341142
NODE261X	NODE230X	GENE370X	0.999603856279
NODE262X	NODE229X	NODE235X	0.999599695353
NODE263X	NODE220X	NODE250X	0.999575090012
NODE264X	GENE135X	GENE316X	0.999570050321
NODE265X	GENE114X	NODE244X	0.999560272267
NODE266X	NODE232X	GENE331X	0.999550064049
NODE267X	GENE175X	GENE272X	0.99954648159
NODE268X	NODE238X	NODE252X	0.999524428171
NODE269X	GENE318X	GENE220X	0.999523304239
NODE270X	GENE84X	GENE83X	0.999492715524
NODE271X	GENE250X	NODE253X	0.999485804258
NODE272X	GENE87X	NODE249X	0.999478596273
NODE273X	GENE149X	NODE245X	0.999442647499
NODE274X	GENE330X	GENE329X	0.999409917864
NODE275X	NODE246X	NODE257X	0.9993759055
NODE276X	GENE238X	GENE233X	0.999362983072
NODE277X	GENE147X	GENE134X	0.999338199452
NODE278X	NODE234X	NODE236X	0.99932946641
NODE279X	GENE76X	GENE267X	0.999309896337
NODE280X	GENE271X	NODE243X	0.99930670341
NODE281X	GENE383X	GENE252X	0.999238947343
NODE282X	GENE130X	GENE132X	0.999212247981
NODE283X	NODE261X	NODE258X	0.999193102239
NODE284X	NODE239X	NODE262X	0.999151477443
NODE285X	GENE303X	GENE352X	0.999127109685
NODE286X	GENE95X	GENE26X	0.999113191955
NODE287X	NODE215X	NODE255X	0.999086652695
NODE288X	GENE35X	GENE17X	0.999054969016
NODE289X	NODE274X	GENE2X	0.99898696379
NODE290X	NODE265X	NODE241X	0.998947531064
NODE291X	GENE79X	GENE256X	0.998913232311
NODE292X	NODE269X	GENE131X	0.998865901693
NODE293X	GENE194X	NODE260X	0.998857864125
NODE294X	NODE254X	GENE102X	0.998803529743
NODE295X	NODE242X	NODE277X	0.998780139302
NODE296X	GENE223X	GENE7X	0.998711673299
NODE297X	NODE251X	NODE237X	0.99867058999
NODE298X	NODE256X	NODE271X	0.998555842628
NODE299X	NODE290X	NODE233X	0.998470382385
NODE300X	NODE283X	GENE29X	0.998438433297
NODE301X	NODE267X	GENE30X	0.998304653649
NODE302X	GENE259X	GENE361X	0.998239405481
NODE303X	NODE264X	GENE110X	0.998043694724
NODE304X	NODE247X	NODE263X	0.997918870584
NODE305X	NODE279X	NODE292X	0.997805658478
NODE306X	NODE248X	GENE302X	0.997755408921
NODE307X	GENE359X	GENE0X	0.997665407904
NODE308X	GENE123X	GENE126X	0.997463063691
NODE309X	GENE281X	GENE38X	0.997191200056
NODE310X	GENE221X	NODE281X	0.997152923553
NODE311X	NODE280X	NODE299X	0.997019204962
NODE312X	GENE94X	GENE93X	0.996963020621
NODE313X	GENE133X	GENE381X	0.99684115464
NODE314X	NODE268X	NODE272X	0.996608097925
NODE315X	GENE69X	GENE77X	0.996476088637
NODE316X	GENE152X	NODE293X	0.996321436006
NODE317X	NODE297X	GENE160X	0.996264163226
NODE318X	GENE108X	NODE286X	0.996006902898
NODE319X	GENE346X	NODE291X	0.995997573495
NODE320X	GENE254X	NODE296X	0.995931070135
NODE321X	NODE282X	NODE305X	0.995775887948
NODE322X	NODE300X	NODE266X	0.995538284673
NODE323X	NODE302X	GENE19X	0.995486917929
NODE324X	NODE308X	GENE124X	0.995342861091
NODE325X	NODE295X	NODE301X	0.99527898295
NODE326X	GENE292X	GENE22X	0.994641538817
NODE327X	NODE322X	NODE303X	0.994622299827
NODE328X	NODE259X	NODE278X	0.994487366932
NODE329X	NODE284X	NODE304X	0.994389132664
NODE330X	NODE316X	NODE323X	0.994000933181
NODE331X	NODE275X	NODE317X	0.993193469132
NODE332X	GENE297X	NODE307X	0.99299847827
NODE333X	GENE78X	GENE307X	0.992796977885
NODE334X	NODE273X	NODE314X	0.992053244076
NODE335X	GENE277X	GENE4X	0.991884241706
NODE336X	NODE325X	NODE311X	0.991698393143
NODE337X	NODE315X	NODE321X	0.991576758463
NODE338X	NODE324X	NODE320X	0.989733732933
NODE339X	NODE285X	NODE319X	0.989715587028
NODE340X	NODE313X	GENE68X	0.989536754679
NODE341X	GENE357X	NODE309X	0.989071052079
NODE342X	NODE318X	NODE287X	0.987455432304
NODE343X	NODE298X	NODE329X	0.986905753341
NODE344X	GENE39X	NODE289X	0.985858126924
NODE345X	NODE327X	NODE336X	0.985347923694
NODE346X	GENE270X	GENE74X	0.984056075265
NODE347X	NODE312X	NODE330X	0.9837111434
NODE348X	GENE384X	NODE328X	0.982707345922
NODE349X	NODE270X	NODE333X	0.978496929394
NODE350X	NODE331X	NODE334X	0.977642723519
NODE351X	NODE341X	NODE347X	0.97614874465
NODE352X	NODE310X	NODE345X	0.973696367916
NODE353X	NODE352X	NODE344X	0.965739954074
NODE354X	GENE310X	NODE343X	0.960581347598
NODE355X	NODE349X	NODE340X	0.9576634105
NODE356X	NODE342X	NODE354X	0.951496112828
NODE357X	NODE306X	NODE294X	0.950669679126
NODE358X	NODE348X	NODE346X	0.950660581826
NODE359X	NODE337X	NODE353X	0.950652177531
NODE360X	NODE288X	NODE332X	0.948561013086
NODE361X	NODE326X	NODE338X	0.939920144967
NODE362X	GENE24X	NODE335X	0.934226130547
NODE363X	GENE106X	NODE350X	0.928376317955
NODE364X	GENE206X	GENE290X	0.909333354359
NODE365X	NODE175X	GENE284X	0.897496001373
NODE366X	NODE363X	NODE359X	0.878275506859
NODE367X	GENE289X	NODE178X	0.838206490788
NODE368X	NODE355X	NODE366X	0.821874739697
NODE369X	NODE351X	NODE360X	0.819457579459
NODE370X	GENE291X	NODE364X	0.819076809552
NODE371X	NODE357X	NODE362X	0.812263561958
NODE372X	NODE361X	NODE368X	0.765586949652
NODE373X	NODE339X	NODE166X	0.742066886563
NODE374X	NODE179X	NODE371X	0.738870661973
NODE375X	NODE367X	NODE358X	0.736749177673
NODE376X	NODE365X	NODE276X	0.711394008363
NODE377X	NODE376X	NODE372X	0.7030237859
NODE378X	NODE356X	NODE374X	0.686404655822
NODE379X	NODE375X	NODE370X	0.677072450602
NODE380X	NODE373X	NODE369X	0.609311253308
NODE381X	NODE379X	NODE176X	0.46668371987
NODE382X	NODE377X	NODE381X	0.384476282317
NODE383X	NODE378X	NODE380X	0.270250680876
NODE384X	NODE382X	NODE383X	0.248957942373
NODE385X	GENE161X	NODE384X	0.0
